# Supplementary material for: Detailed data about a forty-year systematic review and meta-analysis on nursing student academic outcomes
Source: Data Brief. 2021 Aug 14;38:107298. doi: 10.1016/j.dib.2021.107298 (PMC8377560; doi:10.1016/j.dib.2021.107298)
Supplement: Supplementary file 1 [file mmc1.zip › Supplementary file 1.xlsx]

## Sheet: Primary research
1	Recruitment and wastage: Liverpool RHB. Nursing times. 1965 Dec 24;61(52):1747-8. PubMed PMID: 5849672. Epub 1965/12/24. eng.
2	Recruitment and wastage: Liverpool RHB. Nursing times. 1965;61(52):1747-8.
3	Training and registration. Nursing times. 1966 May 6;62(18):589. PubMed PMID: 5907734. Epub 1966/05/06. eng.
4	General Nursing Council for England and Wales: student nurse wastage. Nursing times. 1966 Sep 23;62(38):1243. PubMed PMID: 5915400. Epub 1966/09/23. eng.
5	Editorial: G.N.C.'s Student Wastage Report. Nursing mirror and midwives journal. 1966 Sep 23;122(26):589. PubMed PMID: 5179729. Epub 1966/09/23. eng.
6	Student nurse wastage. Nursing mirror and midwives journal. 1966 Sep 23;122(26):607-10 contd. PubMed PMID: 5179734. Epub 1966/09/23. eng.
7	Student nurse wastage. Nursing times. 1966 Sep 23;62(38):1241. PubMed PMID: 5915399. Epub 1966/09/23. eng.
8	Training and registration. Nursing times. 1966;62(18):589.
9	General Nursing Council for England and Wales: student nurse wastage. Nursing times. 1966;62(38):1243.
10	Student nurse wastage. Nursing mirror and midwives journal. 1966;122(26):607-10 contd.
11	Editorial: G.N.C.'s Student Wastage Report. Nursing mirror and midwives journal. 1966;122(26):589.
12	Student nurse wastage. Nursing times. 1966;62(38):1241.
13	Let's examine: student expectations and dropouts from schools of nursing. Nursing outlook. 1967 Jul;15(7):63. PubMed PMID: 5182344. Epub 1967/07/01. eng.
14	Let's examine...PNG, HSR, and licensure examination results. Nursing outlook. 1967 Nov;15(11):66. PubMed PMID: 5183093. Epub 1967/11/01. eng.
15	Let's examine: prediction of attrition in a diploma program. Nursing outlook. 1967;15(5):66.
16	Let's examine: student expectations and dropouts from schools of nursing. Nursing outlook. 1967;15(7):63.
17	Let's examine: prediction of attrition in a diploma program. Nursing outlook. 1967;15(5):66.
18	Let's examine...PNG, HSR, and licensure examination results. Nursing outlook. 1967;15(11):66.
19	Loss of student nurses. British medical journal. 1968 Dec 7;4(5631):596-7. PubMed PMID: 5723362. Pubmed Central PMCID: PMC1912498. Epub 1968/12/07. eng.
20	Success or failure? Nursing times. 1968 Sep 20;64(38):1255. PubMed PMID: 5677733. Epub 1968/09/20. eng.
21	Success or failure? Nursing times. 1968;64(38):1255.
22	Supervision of student's practical experience should be standardized. Sairaanhoitaja Sjukskoterskan. 1969;45(16):810-3.
23	Student nurse assessment. Nursing times. 1969;65(30):Suppl:119-20.
24	Let's examine: attrition rates in schools of nursing. Nursing outlook. 1970 Sep;18(9):58. PubMed PMID: 5201279. Epub 1970/09/01. eng.
25	A validation study of the NLN pre-nursing and guidance examination and related studies emerging from data gathered for the validation study. NLN publications. 1970 (17-1390):1-58. PubMed PMID: 5317745. Epub 1970/01/01. eng.
26	Let's examine: attrition rates in schools of nursing. Nursing outlook. 1970 Sep;18(9):58. PubMed PMID: 5201279. Epub 1970/09/01. eng.
27	The interpretation of scores on the NLN pre-admission and classification examination. Nursing outlook. 1970 Dec;18(12):47. PubMed PMID: 5202915. Epub 1970/12/01. eng.
28	Let's examine: attrition rates in schools of nursing. Nursing outlook. 1970;18(9):58.
29	Let's examine: attrition rates in schools of nursing. Nursing outlook. 1970;18(9):58.
30	A validation study of the NLN pre-nursing and guidance examination and related studies emerging from data gathered for the validation study. NLN publications. 1970 (17-1390):1-58.
31	The interpretation of scores on the NLN pre-admission and classification examination. Nursing outlook. 1970;18(12):47.
32	Why not ask? Nursing times. 1973 Jul 12;69(28):883. PubMed PMID: 4730379. Epub 1973/07/12. eng.
33	[Self evaluation of the nursing student]. Zeitschrift fur Krankenpflege Revue suisse des infirmieres. 1973 Jul;66(7):278-80. PubMed PMID: 4490092. Epub 1973/07/01. Die Selbstbeurteilung der Lehrerin fur Krankenpflege. ger.
34	Why not ask? Nursing times. 1973;69(28):883.
35	Self evaluation of the nursing student. Zeitschrift fur Krankenpflege Revue suisse des infirmieres. 1973;66(7):278-80.
36	Editorial: a wasting disease. The Australian nurses' journal Royal Australian Nursing Federation. 1974 Sep;4(3):7. PubMed PMID: 4498781. Epub 1974/09/01. eng.
37	Editorial: a wasting disease. The Australian nurses" journal. 1974;4(3):7.
38	Editorial: Waste not, want not. Nursing mirror and midwives journal. 1975 Apr 3;140(14):33. PubMed PMID: 1038672. Epub 1975/04/03. eng.
39	Editorial: Waste not, want not. Nursing mirror and midwives journal. 1975;140(14):33.
40	[The student wants to know what it's all about]. Tijdschrift voor ziekenverpleging. 1976 Jun 8;29(12):572-4. PubMed PMID: 1048754. Epub 1976/06/08. De leerling wil graag weten waarmee hij bezig is. dut.
41	The student wants to know what it's all about. Tijdschrift voor ziekenverpleging. 1976;29(12):572-4.
42	Evaluation of the student selection processes in nursing schools. Abstracts of Hospital Management Studies. 1977;14(2).
43	Stress: the crucial factor in student wastage. Nursing mirror. 1978;147(24):1.
44	Promoting student retention in a nursing program. NLN publications. 1978 (23-1705):i-"vi, 1-14".
45	Stress: the crucial factor in student wastage. Nursing mirror. 1978;147(24):1.
46	Promoting student retention in a nursing program. NLN publications. 1978 (23-1705):i-"vi, 1-14".
47	Developing tests to evaluate student achievement in baccalaureate nursing programs. NLN publications. 1979 (15-1761):i-"vi, 1-58".
48	Royal College of Nursing. Rates reduction. Nursing standard : official newspaper of the Royal College of Nursing. 1985 (408):4.
49	Science Education Notes. School Science Review. 1987 01/01/;68(244):552-75. PubMed PMID: EJ354708.
50	[Actions taken by the Association for upgrading nursing services and the creation of incentives for recruitment and retention of young people to the profession]. Noseleutike. 1990 Jan-Mar;29(131):35-51. PubMed PMID: 2350384. Epub 1990/01/01. Energeies gia ten anabathmise tou kladou kai demiourgia kinetron gia proseleuse kai paramone neon sto epaggelma. gre.
51	Actions taken by the Association for upgrading nursing services and the creation of incentives for recruitment and retention of young people to the profession. Noseleutike. 1990;29(131):35-51.
52	Challenges to be faced. Nursing times. 1993 May 12-18;89(19):5. PubMed PMID: 8321659. Epub 1993/05/12. eng.
53	Challenges to be faced. Nursing times. 1993;89(19):5.
54	Saluting the 1993 Nurse Scholarship Award Winners. Provider (Washington, DC). 1993;19(11):41-3.
55	Partners in the support of scientific activity. The University of Sao Paulo and Johnson &amp; Johnson Professional Products reward the best scientific papers of nursing students. Enfoque. 1994;21(3-4):8-9.
56	Wishful thinking. Nursing times. 1996 Aug 7-13;92(32):31-2. PubMed PMID: 8826414. Epub 1996/08/07. eng.
57	Wishful thinking. Nursing times. 1996;92(32):31-2.
58	Paying the price. Nursing standard (Royal College of Nursing (Great Britain) : 1987). 1998 May 27-Jun 2;12(36):52-4. PubMed PMID: 9732614. Epub 1998/09/11. eng.
59	Paying the price. Nursing standard (Royal College of Nursing (Great Britain) : 1987). 1998;12(36):52-4.
60	News and Views. Journal of Blacks in Higher Education. 2002 01/01/(34):10-76. PubMed PMID: EJ644323.
61	Executive summary from the Nursing Data Review, Academic Year 2004-2005, Baccalaureate, associate degree, and diploma programs. Nursing education perspectives. 2006 Sep-Oct;27(5):287-9. PubMed PMID: 17036687. Epub 2006/10/14. eng.
62	Executive summary from the Nursing Data Review, Academic Year 2004-2005, Baccalaureate, associate degree, and diploma programs. Nursing education perspectives. 2006;27(5):287-9.
63	Lincolnshire students back on placement. Nursing standard (Royal College of Nursing (Great Britain) : 1987). 2011 Aug 24;25(51):6. PubMed PMID: 27317060. Epub 2011/08/24. eng.
64	NCLEX-RN pediatric nursing made incredibly easy!2012. 1-432 p.
65	15th International Conference on Human Computer Interaction, HCI International 2013. Communications in Computer and Information Science2013.
66	College and trusts run cadet course. Nursing standard (Royal College of Nursing (Great Britain) : 1987). 2014;29(11):11.
67	British paediatric association: Proceedings of the fourteenth annual general meeting. Archives of Disease in Childhood. 2014:166-74.
68	Better data needed on student nurse drop-out rate. Nursing times. 2015 Mar 18-24;111(12):5. PubMed PMID: 26182548. Epub 2015/07/18. eng.
69	Better data needed on student nurse drop-out rate. Nursing times. 2015;111(12):5.
70	36th International Symposium on Intensive Care and Emergency Medicine : Brussels, Belgium. 15-18 March 2016. Critical care (London, England). 2016 Apr 20;20(Suppl 2):94. PubMed PMID: 27885969. Pubmed Central PMCID: PMC5493079. Epub 2016/11/26. eng.
71	36th International Symposium on Intensive Care and Emergency Medicine : Brussels, Belgium. 15-18 March 2016. Critical care (London, England). 2016 Apr 20;20(Suppl 2):94. PubMed PMID: 27885969. Pubmed Central PMCID: PMC5493079. Epub 2016/11/26. eng.
72	French Intensive Care Society, International congress - Reanimation 2016. Annals of intensive care. 2016 Jun;6(Suppl 1):50. PubMed PMID: 27316915. Pubmed Central PMCID: PMC4912513. Epub 2016/06/19. eng.
73	36th International Symposium on Intensive Care and Emergency Medicine : Brussels, Belgium. 15-18 March 2016. Critical care (London, England). 2016 Apr 20;20(Suppl 2):94. PubMed PMID: 27885969. Pubmed Central PMCID: PMC5493079. Epub 2016/11/26. eng.
74	Proceedings of the 3rd IPLeiria's International Health Congress : Leiria, Portugal. 6-7 May 2016. BMC health services research. 2016 Jul 6;16 Suppl 3:200. PubMed PMID: 27409075. Pubmed Central PMCID: PMC4943498. Epub 2016/07/15. eng.
75	World Conference on Information Systems and Technologies, WorldCIST 2016. Advances in Intelligent Systems and Computing2016. p. 1-772.
76	3rd International Conference on Management and Technology in Knowledge, Service, Tourism and Hospitality, SERVE 2015. Knowledge, Service, Tourism and Hospitality - Proceedings of the Annual International Conference on Management and Technology in Knowledge, Service, Tourism and Hospitality, SERVE 2015; 2016.
77	Shameful silence over the attrition rate for nursing students. Nursing standard (Royal College of Nursing (Great Britain) : 1987). 2017 Sep 6;32(2):3. PubMed PMID: 28875817. Epub 2017/09/07. eng.
78	11th International Conference on Blended Learning, ICBL 2018. Lecture Notes in Computer Science (including subseries Lecture Notes in Artificial Intelligence and Lecture Notes in Bioinformatics)2018.
79	Aavarinne H. [Development and evaluation of a curriculum for the education of nurses: evaluation of students and their acquisition of the fundamentals of nursing]. Hoitotiede. 1990;2(1):118-23. PubMed PMID: 2322475. Epub 1990/01/01. Sairaanhoidon opiskelijoiden arviointia hoito-opin perusteiden oppimisesta. fin.
80	Aavarinne H. Development and evaluation of a curriculum for the education of nurses: evaluation of students and their acquisition of the fundamentals of nursing. Hoitotiede. 1990;2(1):118-23.
81	Abate KS. The effect of podcast lectures on nursing students' knowledge retention and application. Nursing education perspectives. 2013 May-Jun;34(3):182-5. PubMed PMID: 23914462. Epub 2013/08/07. eng.
82	Abate KS. The Effect of podcast lectures on nursing students' knowledge retention and application. Nursing education perspectives. 2013;34(3):182-5.
83	Abdellah FG. Research on career development in the health professions: nursing. Occupational health nursing. 1973 May;21(5):12-6. PubMed PMID: 4735428. Epub 1973/05/01. eng.
84	Abdellah FG. Research on career development in the health professions: nursing. Occupational health nursing. 1973;21(5):12-6.
85	Abdeta T, Tolessa D, Adorjan K, Abera M. Prevalence, withdrawal symptoms and associated factors of khat chewing among students at Jimma University in Ethiopia. BMC psychiatry. 2017 Apr 17;17(1):142. PubMed PMID: 28412950. Pubmed Central PMCID: PMC5392995. Epub 2017/04/18. eng.
86	AbdiShahshahani M, Ehsanpour S, Yamani N, Kohan S. The evaluation of reproductive health PhD program in Iran: The input indicators analysis. Iranian journal of nursing and midwifery research. 2014 Nov;19(6):620-8. PubMed PMID: 25558260. Pubmed Central PMCID: PMC4280727. Epub 2015/01/06. eng.
87	Abdollahimohammad A, Ja'afar R. Learning style preferences of nursing students at two universities in Iran and Malaysia. Journal of educational evaluation for health professions. 2014;11:30. PubMed PMID: 25417864. Pubmed Central PMCID: PMC4309939. Epub 2014/11/25. eng.
88	Abdur-Rahman V, Femea PL, Gaines C. The Nurse Entrance Test (NET): an early predictor of academic success. The ABNF journal : official journal of the Association of Black Nursing Faculty in Higher Education, Inc. 1994 Winter;5(1):10-4. PubMed PMID: 8286768. Epub 1994/01/01. eng.
89	Abdur-Rahman V, Femea PL, Gaines C. The Nurse Entrance Test (NET): an early predictor of academic success. The ABNF journal : official journal of the Association of Black Nursing Faculty in Higher Education, Inc. 1994;5(1):10-4.
90	Abdur-Rahman V, Gaines C. Retaining ethnic minority nursing students (REMNS): a multidimensional approach. The ABNF journal : official journal of the Association of Black Nursing Faculty in Higher Education, Inc. 1999 Mar-Apr;10(2):33-6. PubMed PMID: 10409944. Epub 1999/07/20. eng.
91	Abdur-Rahman V, Gaines C. Retaining ethnic minority nursing students (REMNS): a multidimensional approach. The ABNF journal : official journal of the Association of Black Nursing Faculty in Higher Education, Inc. 1999 Mar-Apr;10(2):33-6. PubMed PMID: 10409944. Epub 1999/07/20. eng.
92	Abdur-Rahman V, Gaines C. Retaining ethnic minority nursing students (REMNS): a multidimensional approach. The ABNF journal : official journal of the Association of Black Nursing Faculty in Higher Education, Inc. 1999 Mar-Apr;10(2):33-6. PubMed PMID: 10409944. Epub 1999/07/20. eng.
93	Abdur-Rahman V, Gaines C. Retaining ethnic minority nursing students (REMNS): a multidimensional approach. The ABNF journal : official journal of the Association of Black Nursing Faculty in Higher Education, Inc. 1999;10(2):33-6.
94	Abdur-Rahman V, Gaines C. Retaining ethnic minority nursing students (REMNS): a multidimensional approach. The ABNF journal : official journal of the Association of Black Nursing Faculty in Higher Education, Inc. 1999;10(2):33-6.
95	Abdur-Rahman V, Gaines C. Retaining ethnic minority nursing students (REMNS): a multidimensional approach. The ABNF journal : official journal of the Association of Black Nursing Faculty in Higher Education, Inc. 1999;10(2):33-6.
96	Abele C, Penprase B, Ternes R. A closer look at academic probation and attrition: what courses are predictive of nursing student success? Nurse education today. 2013 Mar;33(3):258-61. PubMed PMID: 22177474. Epub 2011/12/20. eng.
97	Abele C, Penprase B, Ternes R. A closer look at academic probation and attrition: what courses are predictive of nursing student success? Nurse education today. 2013 Mar;33(3):258-61. PubMed PMID: 22177474. Epub 2011/12/20. eng.
98	Abele C, Penprase B, Ternes R. A closer look at academic probation and attrition: what courses are predictive of nursing student success? Nurse education today. 2013 Mar;33(3):258-61. PubMed PMID: 22177474. Epub 2011/12/20. eng.
99	Abele C, Penprase B, Ternes R. A closer look at academic probation and attrition: what courses are predictive of nursing student success? Nurse education today. 2013 Mar;33(3):258-61. PubMed PMID: 22177474. Epub 2011/12/20. eng.
100	Abele C, Penprase B, Ternes R. A closer look at academic probation and attrition: What courses are predictive of nursing student success? Nurse education today. 2013;33(3):258-61.
101	Abele C, Penprase B, Ternes R. A closer look at academic probation and attrition: What courses are predictive of nursing student success? Nurse education today. 2013;33(3):258-61.
102	Abele C, Penprase B, Ternes R. A closer look at academic probation and attrition: What courses are predictive of nursing student success? Nurse education today. 2013;33(3):258-61.
103	Abele C, Penprase B, Ternes R. A closer look at academic probation and attrition: What courses are predictive of nursing student success? Nurse education today. 2013;33(3):258-61.
104	Abele C, Penprase B, Ternes R. A closer look at academic probation and attrition: What courses are predictive of nursing student success? Nurse education today. 2013;33(3):258-61.
105	Abou-Elwafa HS, Khashaba EO, El-Gilany AH, El-Raouf SA. Work profile and associated health hazards among nursing students at Mansoura University, Egypt. Eastern Mediterranean Health Journal. 2017;23(2):100-9.
106	Abraham A, Verghese A. The association between EPI scores and academic achievement among medical students. Indian Journal of Psychiatry. 1973;15(4):354-7.
107	Abriam-Yago K, Yoder M, Kataoka-Yahiro M. The Cummins model: a framework for teaching nursing students for whom English is a second language. Journal of transcultural nursing : official journal of the Transcultural Nursing Society. 1999 Apr;10(2):143-9. PubMed PMID: 10476166. Epub 1999/09/07. eng.
108	Abriam-Yago K, Yoder M, Kataoka-Yahiro M. The Cummins model: a framework for teaching nursing students for whom English is a second language. Journal of transcultural nursing : official journal of the Transcultural Nursing Society. 1999 Apr;10(2):143-9. PubMed PMID: 10476166. Epub 1999/09/07. eng.
109	Abriam-Yago K, Yoder M, Kataoka-Yahiro M. The Cummins Model: A Framework for Teaching Nursing Students for Whom English is a Second Language. Journal of Transcultural Nursing. 1999;10(2):143-9.
110	Abriam-Yago K, Yoder M, Kataoka-Yahiro M. The Cummins Model: A Framework for Teaching Nursing Students for Whom English is a Second Language. Journal of Transcultural Nursing. 1999;10(2):143-9.
111	Abshire DA, Graves JM, Roberts ML, Katz J, Barbosa-Leiker C, Corbett CF. Student support in accelerated nursing programs: Gender-based perspectives and impact on academic outcomes. Nursing outlook. 2018 Jan - Feb;66(1):84-93 e3. PubMed PMID: 28888672. Epub 2017/09/11. eng.
112	Abshire DA, Graves JM, Roberts ML, Katz J, Barbosa-Leiker C, Corbett CF. Student support in accelerated nursing programs: Gender-based perspectives and impact on academic outcomes. Nursing outlook. 2018;66(1):84-93.e3.
113	Abu Ruz ME, Al-Akash HY, Jarrah S. Persistent (Anxiety and Depression) Affected Academic Achievement and Absenteeism in Nursing Students. The open nursing journal. 2018;12:171-9. PubMed PMID: 30258506. Pubmed Central PMCID: PMC6128014. Epub 2018/09/28. eng.
114	Abugri A, Jarvis MA. Northern Ghana final-year nurses' attitudes towards nursing and remaining post qualification. Curationis. 2018 Jul 11;41(1):e1-e7. PubMed PMID: 30035600. Pubmed Central PMCID: PMC6111546. Epub 2018/07/24. eng.
115	Abugri A, Jarvis MA. Northern Ghana final-year nurses' attitudes towards nursing and remaining post qualification. Curationis. 2018;41(1):e1-e7.
116	Academic Senate for California Community C. The Status of Nursing Education in the California Community Colleges. Academic Senate for California Community Colleges, 2005.
117	Achord C, McCary P. The Impact of Attrition on the Self-Concept and Anxiety Level of Freshman Nursing Students at the University of Northern Colorado. Colorado Journal of Educational Research; 1974.
118	Achord C, McCary P. The Impact of Attrition on the Self-Concept and Anxiety Level of Freshman Nursing Students at the University of Northern Colorado. Colorado Journal of Educational Research; 1974.
119	Achord CD, McCary P. The Impact of Attrition on the Self-Concept and Anxiety Level of Freshman Nursing Students at the University of Northern Colorado. Colorado Journal of Educational Research; 1975.
120	Ackerman-Barger PW. Embracing multiculturalism in nursing learning environments. The Journal of nursing education. 2010 Dec;49(12):677-82. PubMed PMID: 20672779. Epub 2010/08/03. eng.
121	Ackerman-Barger PW. Embracing multiculturalism in nursing learning Environments. Journal of Nursing Education. 2010;49(12):677-82.
122	Ackermann AD. Investigation of Learning Outcomes for the Acquisition and Retention of CPR Knowledge and Skills Learned with the Use of High-Fidelity Simulation. Clinical Simulation in Nursing. 2009;5(6):e213-e22.
123	Ackermann AD, Kenny G, Walker C. Simulator programs for new nurses' orientation: a retention strategy. Journal for nurses in staff development : JNSD : official journal of the National Nursing Staff Development Organization. 2007 May-Jun;23(3):136-9. PubMed PMID: 17538268. Epub 2007/06/01. eng.
124	Ackermann AD, Kenny G, Walker C. Simulator programs for new nurses' orientation: A retention strategy. Journal for Nurses in Staff Development. 2007;23(3):136-9.
125	Adam H, Preston AJ. The oral health of individuals with dementia in nursing homes. Gerodontology. 2006;23(2):99-105.
126	Adams A, Donoghue J, Duffield C, Pelletier D. An exploratory study of attrition in a tertiary nursing program. Australian Health Review. 1988;11(4):247-55.
127	Adams A, Donoghue J, Duffield C, Pelletier D. An exploratory study of attrition in a tertiary nursing program. Australian Health Review. 1988;11(4):247-55.
128	Adamson KA. Assessing the Reliability of Simulation Evaluation Instruments Used in Nursing Education: A Test of Concept Study: ProQuest LLC; 2011.
129	Adejumo O, Brysiewicz P. Coping strategies adopted by baccalaureate nursing students in a problem-based learning programme. Education for Health. 1998;11(3):349-59.
130	Adhikari R. Vacant hospitals and under-employed nurses: A qualitative study of the nursing workforce management situation in Nepal. Health Policy and Planning. 2015;30(3):289-97.
131	Adib-Hajbaghery M, Dianati M. Undergraduate nursing students' compatibility with the nursing profession. BMC medical education. 2005 Jul 12;5:25. PubMed PMID: 16011800. Pubmed Central PMCID: PMC1182372. Epub 2005/07/14. eng.
132	Adib-Hajbaghery M, Dianati M. Undergraduate nursing students' compatibility with the nursing profession. BMC medical education. 2005;5.
133	Admi H, Moshe-Eilon Y, Sharon D, Mann M. Nursing students' stress and satisfaction in clinical practice along different stages: A cross-sectional study. Nurse education today. 2018 Sep;68:86-92. PubMed PMID: 29894915. Epub 2018/06/13. eng.
134	Admi H, Moshe-Eilon Y, Sharon D, Mann M. Nursing students’ stress and satisfaction in clinical practice along different stages: A cross-sectional study. Nurse education today. 2018;68:86-92.
135	Afriyie Asenso B, Reimer-Kirkham S, Astle B. In real time: exploring nursing students' learning during an international experience. International journal of nursing education scholarship. 2013 Oct 11;10. PubMed PMID: 24150212. Epub 2013/10/24. eng.
136	Afriyie Asenso B, Reimer-Kirkham S, Astle B. In real time: exploring nursing students' learning during an international experience. International journal of nursing education scholarship. 2013;10.
137	Aghajari Z, Loghmani L, Ilkhani M, Talebi A, Ashktorab T, Ahmadi M, et al. The relationship between quality of learning experiences and academic burnout among nursing students of Shahid Beheshti University of medical sciences in 2015. Electronic Journal of General Medicine. 2018;15(6).
138	Aghamolaei T, Shirazi M, Dadgaran I, Shahsavari H, Ghanbarnejad A. Health students' expectations of the ideal educational environment: a qualitative research. Journal of advances in medical education & professionalism. 2014 Oct;2(4):151-7. PubMed PMID: 25512939. Pubmed Central PMCID: PMC4235565. Epub 2014/12/17. eng.
139	Aglen B, Louise Soro V, Orvik A, Haugan G. Preceptorship during health personnel students' clinical studies in nursing homes-An institutional perspective on an intervention. Nursing open. 2019 Jan;6(1):144-54. PubMed PMID: 30534404. Pubmed Central PMCID: PMC6279715. Epub 2018/12/12. eng.
140	Agmon M, Zlotnick C, Finkelstein A. The relationship between mentoring on healthy behaviors and well-being among Israeli youth in boarding schools: a mixed-methods study. BMC pediatrics. 2015 Feb 15;15:11. PubMed PMID: 25884174. Pubmed Central PMCID: PMC4340683. Epub 2015/04/18. eng.
141	Agostini A, Poletti P, Zanotti R, Vian F. [Why do they enroll in nursing school? A study of the motivations of the enrollments in the School for Professional Nurses of Veneto Province]. Rivista dell'infermiere. 1989 Mar;8(1):28-39. PubMed PMID: 2501860. Epub 1989/03/01. Perche si iscrivono alla Scuola per Infermieri? Una indagine sulle motivazioni delle iscrizioni alla Scuola per Infermieri profe…
142	Agostini A, Poletti P, Zanotti R, Vian F. Why do they enroll in nursing school? A study of the motivations of the enrollments in the School for Professional Nurses of Veneto Province. Rivista dell"infermiere. 1989;8(1):28-39.
143	Aguado RG, Díaz Díaz BY, Camargo IF, Pérez DN. Students' perception about teaching- Learning process in the Pediatric Nursing subject. Revista Habanera de Ciencias Medicas. 2016;15(4):630-41.
144	Ahadi F, Abedsaidi J, Arshadi F, Ghorbani R. Learning styles of nursing and allied health students in Semnan university of medical sciences. Koomesh. 2010;11(2):141-7.
145	Ahern NR, Mechling B. E-cigarettes: a rising trend among youth. Journal of psychosocial nursing and mental health services. 2014 Jun;52(6):27-31. PubMed PMID: 24815950. Epub 2014/05/13. eng.
146	Ahern NR, Mechling B. E-cigarettes: A rising trend among youth. Journal of psychosocial nursing and mental health services. 2014;52(6):27-31.
147	Ahmad MM, Safadi RR. Entry criteria and nursing students' success. Jordan Medical Journal. 2009;43(3):189-96.
148	Ahmad MM, Safadi RR. Entry criteria and nursing students' success. Jordan Medical Journal. 2009;43(3):189-96.
149	Ahmad PR. Student Engagement in Public Universities in the Context of University of Raparin Kurdistan Region--Iraq. Journal of Education and Practice. 2015 01/01/;6(22). PubMed PMID: EJ1079601.
150	Ahmadi G, Shahriari M, Kohan S, Keyvanara M. Fear, an unpleasant experience among undergraduate midwifery students: A qualitative study. Nurse education in practice. 2018 Mar;29:110-5. PubMed PMID: 29248798. Epub 2017/12/19. eng.
151	Ahmadi G, Shahriari M, Kohan S, Keyvanara M. Fear, an unpleasant experience among undergraduate midwifery students: A qualitative study. Nurse education in practice. 2018;29:110-5.
152	Ahmadi J, Maharlooy N, Alishahi M. Substance abuse: prevalence in a sample of nursing students. Journal of clinical nursing. 2004 Jan;13(1):60-4. PubMed PMID: 14687294. Epub 2003/12/23. eng.
153	Ahmadi J, Maharlooy N, Alishahi M. Substance abuse: prevalence in a sample of nursing students. Journal of clinical nursing. 2004 Jan;13(1):60-4. PubMed PMID: 14687294. Epub 2003/12/23. eng.
154	Ahmadi J, Maharlooy N, Alishahi M. Substance abuse: Prevalence in a sample of nursing students. Journal of clinical nursing. 2004;13(1):60-4.
155	Ahmadi J, Maharlooy N, Alishahi M. Substance abuse: Prevalence in a sample of nursing students. Journal of clinical nursing. 2004;13(1):60-4.
156	Ahmed MH. Reflection for the undergraduate on writing in the portfolio: where are we now and where are we going? Journal of advances in medical education & professionalism. 2018 Jul;6(3):97-101. PubMed PMID: 30013993. Pubmed Central PMCID: PMC6039822. Epub 2018/07/18. eng.
157	Ahmed SN, Sturdevant J, Wilder R, Kowlowitz V, Boushell L. Development and Assessment of Discrimination Exercises for Faculty Calibration in Preclinical Operative Dentistry. Journal of dental education. 2016 Aug;80(8):994-1003. PubMed PMID: 27480711. Epub 2016/08/03. eng.
158	Aiken E. Academically high-risk students: identity and retention. Increasing opportunities for the disadvantaged in nursing. NLN publications. 1976 (15-1611):3-10. PubMed PMID: 1045149. Epub 1976/01/01. eng.
159	Aiken E. Academically high-risk students: identity and retention. Increasing opportunities for the disadvantaged in nursing. NLN publications. 1976 (15-1611):3-10.
160	Airey J. Attrition rates: the student perspective. British journal of nursing (Mark Allen Publishing). 2012 Mar 8-21;21(5):310. PubMed PMID: 22399005. Epub 2012/03/09. eng.
161	Airey J. Attrition rates: the student perspective. British journal of nursing (Mark Allen Publishing). 2012 Mar 8-21;21(5):310. PubMed PMID: 22399005. Epub 2012/03/09. eng.
162	Ajao E. Recruitment and retention of nursing students in Kuwait. International journal of nursing studies. 1998;35(5):245-51.
163	Ajiboye P. Equal access. Nursing standard (Royal College of Nursing (Great Britain) : 1987). 2000 Jun 7-13;14(38):54. PubMed PMID: 11974302. Epub 2002/04/27. eng.
164	Ajiboye P. Equal access. Nursing standard (Royal College of Nursing (Great Britain) : 1987). 2000;14(38):54.
165	Akbarilakeh M, Naderi A, Arbabisarjou A. Critical thinking and emotional intelligence skills and relationship with students' academic achievement. Prensa Medica Argentina. 2018;104(2).
166	Akbarilakeh M, Naderi A, Arbabisarjou A. Critical thinking and emotional intelligence skills and relationship with students' academic achievement. Prensa Medica Argentina. 2018;104(2).
167	Akhu-Zaheya LM, Gharaibeh MK, Alostaz ZM. Effectiveness of simulation on knowledge acquisition, knowledge retention, and self-efficacy of nursing students in Jordan. Clinical Simulation in Nursing. 2013;9(9):e335-e42.
168	Akinsanya C, Williams M. Concept mapping for meaningful learning. Nurse education today. 2004;24(1):41-6.
169	Al Awaisi H, Cooke H, Pryjmachuk S. The experiences of newly graduated nurses during their first year of practice in the Sultanate of Oman - A case study. International journal of nursing studies. 2015 Nov;52(11):1723-34. PubMed PMID: 26164747. Epub 2015/07/15. eng.
170	Al Awaisi H, Cooke H, Pryjmachuk S. The experiences of newly graduated nurses during their first year of practice in the Sultanate of Oman - A case study. International journal of nursing studies. 2015;52(11):1723-34.
171	Al Hadid LA, Al-Rajabi O, AlBarmawi M, Yousef Sayyah NS, Toqan LM. Exploring factors that influence students' attitudes toward midwifery in Jordan: Measuring psychometric properties of a newly developed tool. Nurse education in practice. 2018 Mar;29:219-24. PubMed PMID: 29453022. Epub 2018/02/18. eng.
172	Al Hadid LA, Al-Rajabi O, AlBarmawi M, Yousef Sayyah NS, Toqan LM. Exploring factors that influence students’ attitudes toward midwifery in Jordan: Measuring psychometric properties of a newly developed tool. Nurse education in practice. 2018;29:219-24.
173	Al Tawil FAM. Knowledge, environmental factors, and compliance about needle stick injuries among nursing students. Life Science Journal. 2013;10(4):2467-73.
174	Alameida MD, Prive A, Davis HC, Landry L, Renwanz-Boyle A, Dunham M. Predicting NCLEX-RN success in a diverse student population. The Journal of nursing education. 2011 May;50(5):261-7. PubMed PMID: 21366169. Epub 2011/03/04. eng.
175	Alameida MD, Prive A, Davis HC, Landry L, Renwanz-Boyle A, Dunham M. Predicting NCLEX-RN success in a diverse student population. The Journal of nursing education. 2011 May;50(5):261-7. PubMed PMID: 21366169. Epub 2011/03/04. eng.
176	Alameida MD, Prive A, Davis HC, Landry L, Renwanz-Boyle A, Dunham M. Predicting NCLEX-RN success in a diverse student population. Journal of Nursing Education. 2011;50(5):261-7.
177	Alameida MD, Prive A, Davis HC, Landry L, Renwanz-Boyle A, Dunham M. Predicting NCLEX-RN success in a diverse student population. Journal of Nursing Education. 2011;50(5):261-7.
178	Alavarce DC, Ciqueto Peres HH. Online Training Assessment For Primary Care Professionals Of The City Of Sao Paulo. Studies in health technology and informatics. 2015;216:1112. PubMed PMID: 26262411. Epub 2015/08/12. eng.
179	Alavarce DC, Ciqueto Peres HH. Online Training Assessment for Primary Care Professionals of the City of São Paulo. Studies in health technology and informatics2015. p. 1112.
180	Albicini M, McKinlay A. Internalizing disorders in adults with a history of childhood traumatic brain injury. Journal of clinical and experimental neuropsychology. 2015;37(7):776-84. PubMed PMID: 26299189. Epub 2015/08/25. eng.
181	Albicini MS, Lee J, McKinlay A. Ongoing daytime behavioural problems in university students following childhood mild traumatic brain injury. International journal of rehabilitation research Internationale Zeitschrift fur Rehabilitationsforschung Revue internationale de recherches de readaptation. 2016 Mar;39(1):77-83. PubMed PMID: 26704343. Epub 2015/12/26. eng.
182	Albrecht SA, Cornelius MD, Braxter B, Reynolds MD, Stone C, Cassidy B. An assessment of nicotine dependence among pregnant adolescents. Journal of substance abuse treatment. 1999 Jun;16(4):337-44. PubMed PMID: 10349607. Epub 1999/06/01. eng.
183	Aldag J, Rose S. Relationship of age, American College Testing scores, grade point average, and State Board Examination scores. Research in nursing & health. 1983 Jun;6(2):69-73. PubMed PMID: 6553945. Epub 1983/06/01. eng.
184	Aldag J, Rose S. Relationship of age, american college testing scores, grade point average, and state board examination scores. Research in Nursing &amp; Health. 1983;6(2):69-73.
185	Aldag JC, Martin MF. Physical therapist assistant selection and academic success. Physical Therapy. 1975;55(7):747-50.
186	Aldag JC, Martin MF. Physical therapist assistant selection and academic success. Physical Therapy. 1975;55(7):747-50.
187	Al-Dahnaim L, Said H, Salama R, Bella H, Malo D. Perceptions of school nurses and principals towards nurse role in providing school health services in Qatar. Journal of the Egyptian Public Health Association. 2013;88(1):19-25.
188	Al-Dossary R, Kitsantas P, Maddox PJ. The impact of residency programs on new nurse graduates' clinical decision-making and leadership skills: A systematic review. Nurse education today. 2014;34(6):1024-8.
189	Alemu SM, Habtewold TD, Haile YG. Mental and Reproductive Health Correlates of Academic Performance among Debre Berhan University Female Students, Ethiopia: The Case of Premenstrual Dysphoric Disorder. BioMed research international. 2017;2017:9348159. PubMed PMID: 28630874. Pubmed Central PMCID: PMC5467300. Epub 2017/06/21. eng.
190	Alexander JG, Craft SW, Baldwin MS, Beers GW, McDaniel GS. The nursing portfolio: a reflection of a professional. Journal of continuing education in nursing. 2002 Mar-Apr;33(2):55-9. PubMed PMID: 11924553. Epub 2002/04/02. eng.
191	Alexander JG, Craft SW, Baldwin MS, Beers GW, McDaniel GS. The nursing portfolio: a reflection of a professional. Journal of continuing education in nursing. 2002;33(2):55-9.
192	Alexander RK, Diefenbeck CA, Brown CG. Career Choice and Longevity in U.S. Psychiatric-Mental Health Nurses. Issues in mental health nursing. 2015 Jun;36(6):447-54. PubMed PMID: 26241571. Epub 2015/08/05. eng.
193	Alexander RK, Diefenbeck CA, Brown CG. Career Choice and Longevity in U.S. Psychiatric-Mental Health Nurses. Issues in mental health nursing. 2015;36(6):447-54.
194	Algoso M, Peters K, Ramjan L, East L. Adaptation and validation of a survey instrument measuring perceived preparedness of nursing graduates. Nurse researcher. 2016 Jul;23(6):37-41. PubMed PMID: 27424966. Epub 2016/07/19. eng.
195	Algoso M, Peters K, Ramjan L, East L. Adaptation and validation of a survey instrument measuring perceived preparedness of nursing graduates. Nurse researcher. 2016;23(6):37-41.
196	Al-Hadrawi HH. The effect of internet addiction on the academic performance of undergraduate nursing students. Indian Journal of Public Health Research and Development. 2018;9(5):433-6.
197	Alharbi M, McKenna L, Whittall D. Social barriers experienced by female Saudi nursing students while studying nursing: A phenomenological study. Nurse education in practice. 2018 Nov 29;34:123-9. PubMed PMID: 30529834. Epub 2018/12/12. eng.
198	Al-Hariri MT, Al-Hattami AA. Utilization of internet by health colleges students at the University of Dammam. Journal of Taibah University Medical Sciences. 2015;10(1):66-73.
199	Al-Hariri MT, Al-Hattami AA. Impact of students’ use of technology on their learning achievements in physiology courses at the University of Dammam. Journal of Taibah University Medical Sciences. 2017;12(1):82-5.
200	Al-Hussain SM, Al-Haidari MS, Kouri NA, El-Migdadi F, Al-Safar RS, Mohammad MA. Prevalence of mistreatment and justice of grading system in five health related faculties in Jordan University of Science and Technology. Medical teacher. 2008;30(3):e82-e6.
201	Al-Hussami M, Saleh MYN, Hayajneh F, Abdalkader RH, Mahadeen AI. The effects of undergraduate nursing student-faculty interaction outside the classroom on college grade point average. Nurse education in practice. 2011;11(5):320-6.
202	Ali PA. Admission criteria and subsequent academic performance of general nursing diploma students. Journal of the Pakistan Medical Association. 2008;58(3):128-32.
203	Ali PA, Gavino MI, Memon AA. Predictors of academic performance in the first year of basic nursing diploma programme in Sindh, Pakistan. JPMA The Journal of the Pakistan Medical Association. 2007 Apr;57(4):202-4. PubMed PMID: 17489530. Epub 2007/05/11. eng.
204	Ali PA, Gavino MIB, Memon AA. Predictors of academic performance in the first year of basic nursing diploma programme in Sindh, Pakistan. Journal of the Pakistan Medical Association. 2007;57(4):202-4.
205	Ali PA, Naylor PB. Association between academic and non-academic variables and academic success of diploma nursing students in Pakistan. Nurse education today. 2010 Feb;30(2):157-62. PubMed PMID: 19683845. Epub 2009/08/18. eng.
206	Ali PA, Naylor PB. Association between academic and non-academic variables and academic success of diploma nursing students in Pakistan. Nurse education today. 2010;30(2):157-62.
207	Ali Zeilani RS, Al-Nawafleh AH, Evans C. Looking back at the doctorate: A qualitative study of Jordanian graduates from PhD programs in the UK. Nursing and Health Sciences. 2011;13(3):360-5.
208	Alicea-Alvarez N. Improving health care outcomes in Hispanic Americans: Recruiting nurses to reflect the growing Hispanic population to mitigate health care disparities. Hispanic Health Care International. 2012;10(2):70-4.
209	Alicea-Alvarez N. Improving health care outcomes in Hispanic Americans: Recruiting nurses to reflect the growing Hispanic population to mitigate health care disparities. Hispanic Health Care International. 2012;10(2):70-4.
210	Alicea-Planas J. Hispanic nursing students' journey to success: a metasynthesis. The Journal of nursing education. 2009 Sep;48(9):504-13. PubMed PMID: 19645370. Epub 2009/08/04. eng.
211	Alicea-Planas J. Hispanic nursing students' journey to success: a metasynthesis. The Journal of nursing education. 2009 Sep;48(9):504-13. PubMed PMID: 19645370. Epub 2009/08/04. eng.
212	Alicea-Planas J. Hispanic nursing students' journey to success: A metasynthesis. Journal of Nursing Education. 2009;48(9):504-13.
213	Alicea-Planas J. Hispanic nursing students' journey to success: A metasynthesis. Journal of Nursing Education. 2009;48(9):504-13.
214	Alicea-Planas J. Shifting Our Focus to Support the Educational Journey of Underrepresented Students. The Journal of nursing education. 2017 Mar 1;56(3):159-63. PubMed PMID: 28263354. Epub 2017/03/07. eng.
215	Alicea-Planas J. Shifting Our Focus to Support the Educational Journey of Underrepresented Students. The Journal of nursing education. 2017 Mar 1;56(3):159-63. PubMed PMID: 28263354. Epub 2017/03/07. eng.
216	Alicea-Planas J. Shifting our focus to support the educational journey of underrepresented students. Journal of Nursing Education. 2017;56(3):159-63.
217	Alicea-Planas J. Shifting our focus to support the educational journey of underrepresented students. Journal of Nursing Education. 2017;56(3):159-63.
218	Alichnie MC, Bellucci JT. Prediction of freshman students' success in a baccalaureate nursing program. Nursing research. 1981 Jan-Feb;30(1):49-53. PubMed PMID: 6906017. Epub 1981/01/01. eng.
219	Alichnie MC, Bellucci JT. Prediction of freshman students' success in a baccalaureate nursing program. Nursing research. 1981 Jan-Feb;30(1):49-53. PubMed PMID: 6906017. Epub 1981/01/01. eng.
220	Alimohammadzadeh K, Akhlaghdoust M, Bahrainian SA, Mirzaei A. Survey on mental health of Iranian medical students: A cross sectional study in Islamic Azad university. Shiraz E Medical Journal. 2017;18(7).
221	Al-Jarallah KF, Moussa MA, Hakeem SK, Al-Khanfar FK. The nursing workforce in Kuwait to the year 2020. International nursing review. 2009 Mar;56(1):65-72. PubMed PMID: 19239518. Epub 2009/02/26. eng.
222	Al-Jarallah KF, Moussa MAA, Hakeem SK, Al-Khanfar FK. The nursing workforce in Kuwait to the year 2020. International nursing review. 2009;56(1):65-72.
223	Aljezawi M, Albashtawy M. Quiz game teaching format versus didactic lectures. British journal of nursing (Mark Allen Publishing). 2015 Jan 22-Feb 11;24(2):86, 8-92. PubMed PMID: 25615992. Epub 2015/01/24. eng.
224	Aljezawi M, Albashtawy M. Quiz game teaching format versus didactic lectures. British journal of nursing (Mark Allen Publishing). 2015 Jan 22-Feb 11;24(2):86, 8-92. PubMed PMID: 25615992. Epub 2015/01/24. eng.
225	Aljezawi M, Albashtawy M. Quiz game teaching format versus didactic lectures. British Journal of Nursing. 2015;24(2):86-92.
226	Aljezawi M, Albashtawy M. Quiz game teaching format versus didactic lectures. British Journal of Nursing. 2015;24(2):86-92.
227	Aljohani W. The effects of teaching strategies on Saudi nursing students' critical thinking and academic performance: introducing PBL elements into a traditional course: University of Sheffield; 2013.
228	Al-Kandari F, Vidal VL. Correlation of the health-promoting lifestyle, enrollment level, and academic performance of College of Nursing students in Kuwait. Nursing and Health Sciences. 2007;9(2):112-9.
229	Al-Kandari F, Vidal VL, Thomas D. Assessing clinical learning outcomes: a descriptive study of nursing students in Kuwait. Nursing & health sciences. 2009 Sep;11(3):252-62. PubMed PMID: 19689633. Epub 2009/08/20. eng.
230	Al-Kandari F, Vidal VL, Thomas D. Assessing clinical learning outcomes: A descriptive study of nursing students in Kuwait. Nursing and Health Sciences. 2009;11(3):252-62.
231	al-Kandari FH, Ajao E. Recruitment and retention of nursing students in Kuwait. International journal of nursing studies. 1998 Oct;35(5):245-51. PubMed PMID: 9839182. Epub 1998/12/05. eng.
232	Al-Kloub MI, Salameh TN, Froelicher ES. Nursing students evaluation of problem based learning and the impact of culture on the learning process and outcomes: a pilot project. Nurse education in practice. 2014 Mar;14(2):142-7. PubMed PMID: 23871300. Epub 2013/07/23. eng.
233	Al-Kloub MI, Salameh TN, Froelicher ES. Nursing students evaluation of problem based learning and the impact of culture on the learning process and outcomes: A pilot project. Nurse education in practice. 2014;14(2):142-7.
234	All AC, Huycke LI, Fisher MJ. Instructional tools for nursing education: Concept Maps. Nursing education perspectives. 2003;24(6):311-7.
235	Allan D, Cornes D. The impact of management of change projects on practice: a description of the contribution that one educational programme made to the quality of health care. Journal of advanced nursing. 1998 Apr;27(4):865-9. PubMed PMID: 9578220. Epub 1998/05/13. eng.
236	Allan D, Cornes D. The impact of management of change projects on practice: A description of the contribution that one educational programme made to the quality of health care. Journal of advanced nursing. 1998;27(4):865-9.
237	Allan KS, Wong N, Aves T, Dorian P. The benefits of a simplified method for CPR training of medical professionals: A randomized controlled study. Resuscitation. 2013;84(8):1119-24.
238	Allanach BC, Jennings BM. Evaluating the effects of a nurse preceptorship programme. Journal of advanced nursing. 1990;15(1):22-8.
239	Allen CB, Higgs ZR, Holloway JR. Identifying students at risk for academic difficulty. Journal of professional nursing : official journal of the American Association of Colleges of Nursing. 1988 Mar-Apr;4(2):113-8. PubMed PMID: 3397447. Epub 1988/03/01. eng.
240	Allen CB, Higgs ZR, Holloway JR. Identifying students at risk for academic difficulty. Journal of professional nursing : official journal of the American Association of Colleges of Nursing. 1988 Mar-Apr;4(2):113-8. PubMed PMID: 3397447. Epub 1988/03/01. eng.
241	Allen CB, Higgs ZR, Holloway JR. Identifying students at risk for academic difficulty. Journal of Professional Nursing. 1988;4(2):113-8.
242	Allen CB, Higgs ZR, Holloway JR. Identifying students at risk for academic difficulty. Journal of Professional Nursing. 1988;4(2):113-8.
243	Allen DF, Gober SL. Report on the July 1991 National Council Licensure Examination for Registered Nurses (NCLEX-RN). 1991.
244	Allen ME, Nunley JC, Scott-Warner M. Recruitment and retention of black students in baccalaureate nursing programs. The Journal of nursing education. 1988 Mar;27(3):107-16. PubMed PMID: 2832560. Epub 1988/03/01. eng.
245	Allen ME, Nunley JC, Scott-Warner M. Recruitment and retention of black students in baccalaureate nursing programs. The Journal of nursing education. 1988 Mar;27(3):107-16. PubMed PMID: 2832560. Epub 1988/03/01. eng.
246	Allen ME, Nunley JC, Scott-Warner M. Recruitment and retention of black students in baccalaureate nursing programs. The Journal of nursing education. 1988;27(3):107-16.
247	Allen ME, Nunley JC, Scott-Warner M. Recruitment and retention of black students in baccalaureate nursing programs. The Journal of nursing education. 1988;27(3):107-16.
248	Allen P, Billings L, Cannon S, Majors J, Sportsman S, Ballesteros PA, et al. West Texas nursing education portal project: developing a regional centralized application system. Journal of professional nursing : official journal of the American Association of Colleges of Nursing. 2011 May-Jun;27(3):140-4. PubMed PMID: 21596353. Epub 2011/05/21. eng.
249	Allen P, Billings L, Cannon S, Majors J, Sportsman S, Ballesteros PA, et al. West Texas Nursing Education Portal Project: Developing a Regional Centralized Application System. Journal of Professional Nursing. 2011;27(3):140-4.
250	Allen-Johnson A. Framework for 21st Century School Nursing Practice: Framing Professional Development. NASN school nurse (Print). 2017 May;32(3):159-61. PubMed PMID: 28422622. Epub 2017/04/20. eng.
251	Allen-Johnson A. Framework for 21st Century School Nursing Practice: Framing Professional Development. NASN school nurse (Print). 2017 May;32(3):159-61. PubMed PMID: 28422622. Epub 2017/04/20. eng.
252	Allen-Johnson A. Framework for 21st Century School Nursing Practice: Framing Professional Development. NASN school nurse (Print). 2017;32(3):159-61.
253	Allen-Johnson A. Framework for 21st Century School Nursing Practice: Framing Professional Development. NASN school nurse (Print). 2017;32(3):159-61.
254	Al-Mahmoud S. The commitment of saudi nursing students to nursing as a profession and as a career. Life Science Journal. 2013;10(2):591-603.
255	Al-Momani MM. Difficulties Encountered by Final-Year Male Nursing Students in Their Internship Programmes. The Malaysian journal of medical sciences : MJMS. 2017 Aug;24(4):30-8. PubMed PMID: 28951687. Pubmed Central PMCID: PMC5609687. Epub 2017/09/28. eng.
256	Al-Momani MM. Difficulties encountered by final-year male nursing students in their internship programmes. Malaysian Journal of Medical Sciences. 2017;24(4):30-8.
257	Alpi KM. Understanding Learning from Others' Prior Experience in Veterinary Education: A Mixed Method Study of the Impact of Motivational and Environmental Influences: ProQuest LLC; 2018.
258	Althoff A. Examining Faculty Barriers with Simulation and Successful Student Learning Outcomes: ProQuest LLC; 2018.
259	Altier ME, Krsek CA. Effects of a 1-year residency program on job satisfaction and retention of new graduate nurses. Journal for nurses in staff development : JNSD : official journal of the National Nursing Staff Development Organization. 2006 Mar-Apr;22(2):70-7. PubMed PMID: 16603904. Epub 2006/04/11. eng.
260	Altier ME, Krsek CA. Effects of a 1-year residency program on job satisfaction and retention of new graduate nurses. Journal for Nurses in Staff Development. 2006;22(2):70-7.
261	Altman MI, Musselman M, Curry L. Success begins in nursing freshman orientation course. Nurse educator. 2010 Jan-Feb;35(1):6-7. PubMed PMID: 20010256. Epub 2009/12/17. eng.
262	Altman MI, Musselman M, Curry L. Success begins in nursing freshman orientation course. Nurse educator. 2010;35(1):6-7.
263	Altmann AE, Carnie JA. BCG vaccination practices in Victoria. Australian and New Zealand journal of public health. 1996 Oct;20(5):521-4. PubMed PMID: 8987224. Epub 1996/10/01. eng.
264	Alvarez A, Abriam-Yago K. Mentoring undergraduate ethnic-minority students: a strategy for retention. The Journal of nursing education. 1993 May;32(5):230-2. PubMed PMID: 8388944. Epub 1993/05/01. eng.
265	Alvarez A, Abriam-Yago K. Mentoring undergraduate ethnic-minority students: a strategy for retention. The Journal of nursing education. 1993;32(5):230-2.
266	American Association of Colleges of Nursing WDC. Building Capacity through University Hospital and University School of Nursing Partnerships. UHC/AACN White Paper. 2003.
267	American Association of Colleges of Nursing WDC. Faculty Shortages in Baccalaureate and Graduate Nursing Programs: Scope of the Problem and Strategies for Expanding the Supply. 2003.
268	American Hospital Association CIL. Being a Nursing Aide; Student Manual. 1969.
269	Amiri P, Ghofranipour F, Jalali-Farahani S, Ahmadi F, Hosseinpanah F, Hooman HA, et al. Inventory of Determinants of Obesity-Related Behaviors in Adolescents: Development and Psychometric Characteristics. International journal of endocrinology and metabolism. 2015 Jul;13(3):e24618. PubMed PMID: 26401142. Pubmed Central PMCID: PMC4577734. Epub 2015/09/25. eng.
270	Amoia-Watters L. The Effects of Technology on Student Engagement in a Baccalaureate Nursing Program: ProQuest LLC; 2017.
271	Anders RL, Edmonds VM, Monreal H, Galvan MR. Recruitment and retention of Hispanic nursing students. Hispanic Health Care International. 2007;5(3):128-35.
272	Anders RL, Edmonds VM, Monreal H, Galvan MR. Recruitment and retention of Hispanic nursing students. Hispanic Health Care International. 2007;5(3):128-35.
273	Andersen D, Mogensen B, Nielsen AR, Andersen LH, Hjortbak BR. Student nurses went to college with handicapped. Sygeplejersken. 1991;91(1):22-4.
274	Andersen EA, Strumpel C, Fensom I, Andrews W. Implementing team based learning in large classes: nurse educators' experiences. International journal of nursing education scholarship. 2011 Dec 21;8. PubMed PMID: 22499709. Epub 2011/01/01. eng.
275	Andersen EA, Strumpel C, Fensom I, Andrews W. Implementing team based learning in large classes: Nurse educators' experiences. International journal of nursing education scholarship. 2011;8(1).
276	Andersen SL. The nurse advocate project: A strategy to retain New Graduates. Journal of Nursing Administration. 1989;19(12):22-6.
277	Anderson DM, Saxon J. Performance evaluation of nursing students. Nursing outlook. 1968 May;16(5):56-8. PubMed PMID: 5184888. Epub 1968/05/01. eng.
278	Anderson DM, Saxon J. Performance evaluation of nursing students. Nursing outlook. 1968;16(5):56-8.
279	Anderson EE, Kiger AM. I felt like a real nurse - student nurses out on their own. Nurse education today. 2008 May;28(4):443-9. PubMed PMID: 17897755. Epub 2007/09/28. eng.
280	Anderson EE, Kiger AM. 'I felt like a real nurse' - Student nurses out on their own. Nurse education today. 2008;28(4):443-9.
281	Anderson ES, Lennox A, Petersen SA. New opportunities for nurses in medical education: Facilitating valuable community learning experiences. Nurse education in practice. 2004;4(2):135-42.
282	Anderson J. Nursing students: minority recruitment and retention. Nurse educator. 1991 Sep-Oct;16(5):38-9. PubMed PMID: 1923001. Epub 1991/09/01. eng.
283	Anderson J. Nursing students: Minority recruitment and retention. Nurse educator. 1991;16(5):38-9.
284	Andreou C, Papastavrou E, Merkouris A. Learning styles and critical thinking relationship in baccalaureate nursing education: a systematic review. Nurse education today. 2014 Mar;34(3):362-71. PubMed PMID: 23830067. Epub 2013/07/09. eng.
285	Andreou C, Papastavrou E, Merkouris A. Learning styles and critical thinking relationship in baccalaureate nursing education: A systematic review. Nurse education today. 2014;34(3):362-71.
286	Andrew L, Ewens B, Maslin-Prothero S. Enhancing the online learning experience using virtual interactive classrooms. Australian Journal of Advanced Nursing. 2015;32(4):22-31.
287	Andrew L, Maslin-Prothero SE, Costello L, Dare J, Robinson K. The influence of intimate partnerships on nurse student progression: An integrative literature review. Nurse education today. 2015 Dec;35(12):1212-20. PubMed PMID: 26028268. Epub 2015/06/02. eng.
288	Andrew L, Maslin-Prothero SE, Costello L, Dare J, Robinson K. The influence of intimate partnerships on nurse student progression: An integrative literature review. Nurse education today. 2015;35(12):1212-20.
289	Andrew N. Clinical imprinting: the impact of early clinical learning on career long professional development in nursing. Nurse education in practice. 2013 May;13(3):161-4. PubMed PMID: 22975293. Epub 2012/09/15. eng.
290	Andrew N. Clinical imprinting: The impact of early clinical learning on career long professional development in nursing. Nurse education in practice. 2013;13(3):161-4.
291	Andrew N, McGuinness C, Reid G, Corcoran T. Greater than the sum of its parts: transition into the first year of undergraduate nursing. Nurse education in practice. 2009 Jan;9(1):13-21. PubMed PMID: 18492615. Epub 2008/05/22. eng.
292	Andrew N, McGuinness C, Reid G, Corcoran T. Greater than the sum of its parts: Transition into the first year of undergraduate nursing. Nurse education in practice. 2009;9(1):13-21.
293	Andrew S, McVicar A, Zanganeh M, Henderson N. Self-efficacy and relevance of bioscience for nursing, midwifery and healthcare students. Journal of clinical nursing. 2015 Oct;24(19-20):2965-72. PubMed PMID: 26238000. Epub 2015/08/05. eng.
294	Andrew S, McVicar A, Zanganeh M, Henderson N. Self-efficacy and relevance of bioscience for nursing, midwifery and healthcare students. Journal of clinical nursing. 2015;24(19-20):2965-72.
295	Andrew S, Salamonson Y, Halcomb EJ. Integrating mixed methods data analysis using NVivo: An example examining attrition and persistence of nursing students. International Journal of Multiple Research Approaches. 2008;2(1):36-43.
296	Andrew S, Salamonson Y, Halcomb EJ. Integrating mixed methods data analysis using NVivo: An example examining attrition and persistence of nursing students. International Journal of Multiple Research Approaches. 2008;2(1):36-43.
297	Andrew S, Salamonson Y, Weaver R, Smith A, O'Reilly R, Taylor C. Hate the course or hate to go: semester differences in first year nursing attrition. Nurse education today. 2008 Oct;28(7):865-72. PubMed PMID: 18289742. Epub 2008/02/22. eng.
298	Andrew S, Salamonson Y, Weaver R, Smith A, O'Reilly R, Taylor C. Hate the course or hate to go: semester differences in first year nursing attrition. Nurse education today. 2008 Oct;28(7):865-72. PubMed PMID: 18289742. Epub 2008/02/22. eng.
299	Andrew S, Salamonson Y, Weaver R, Smith A, O'Reilly R, Taylor C. Hate the course or hate to go: Semester differences in first year nursing attrition. Nurse education today. 2008;28(7):865-72.
300	Andrew S, Salamonson Y, Weaver R, Smith A, O'Reilly R, Taylor C. Hate the course or hate to go: Semester differences in first year nursing attrition. Nurse education today. 2008;28(7):865-72.
301	Andrew S, Salamonson Y, Weaver R, Smith A, O'Reilly R, Taylor C. Hate the course or hate to go: Semester differences in first year nursing attrition. Nurse education today. 2008;28(7):865-72.
302	Andrews DR. Expectations of millennial nurse graduates transitioning into practice. Nursing administration quarterly. 2013 Apr-Jun;37(2):152-9. PubMed PMID: 23454995. Epub 2013/03/05. eng.
303	Andrews DR. Expectations of millennial nurse graduates transitioning into practice. Nursing administration quarterly. 2013;37(2):152-9.
304	Andrews GJ, Brodie DA, Andrews JP, Hillan E, Gail Thomas B, Wong J, et al. Professional roles and communications in clinical placements: A qualitative study of nursing students' perceptions and some models for practice. International journal of nursing studies. 2006;43(7):861-74.
305	Andrews GJ, Brodie DA, Andrews JP, Wong J, Thomas BG. Place(ment) matters: Students' clinical experiences and their preferences for first employers. International nursing review. 2005;52(2):142-53.
306	Andrews J. Ward tests for students and pupils. Nursing times. 1969 Feb 27;65(9):280-2. PubMed PMID: 5766406. Epub 1969/02/27. eng.
307	Andrews J. Ward tests for students and pupils. Nursing times. 1969;65(9):280-2.
308	Andrews J. Specialist needs. Nursing standard (Royal College of Nursing (Great Britain) : 1987). 1998 Jul 22-28;12(44):16. PubMed PMID: 9791458. Epub 1998/10/29. eng.
309	Andrews J. Specialist needs. Nursing standard (Royal College of Nursing (Great Britain) : 1987). 1998;12(44):16.
310	Andrusyszyn MA. The effect of the lecture discussion teaching method with and without audio-visual augmentation on immediate and retention learning. Nurse education today. 1990 Jun;10(3):172-80. PubMed PMID: 1694259. Epub 1990/06/01. eng.
311	Andrusyszyn MA. The effect of the lecture discussion teaching method with and without audio-visual augmentation on immediate and retention learning. Nurse education today. 1990;10(3):172-80.
312	Andrusyszyn MA, Cragg CE, Humbert J. Nurse practitioner preferences for distance education methods related to learning style, course content, and achievement. The Journal of nursing education. 2001 Apr;40(4):163-70. PubMed PMID: 11324833. Epub 2001/04/28. eng.
313	Andrusyszyn MA, Cragg CE, Humbert J. Nurse practitioner preferences for distance education methods related to learning style, course content, and achievement. Journal of Nursing Education. 2001;40(4):163-70.
314	Anema MG, Brown BE, Stringfield YN. Organizing and Presenting Program Outcome Data. Nursing education perspectives. 2003 01/01/;24(6):306-10. PubMed PMID: EJ678563.
315	Anema MG, Brown BE, Stringfield YN. Organizing and presenting program outcome data. Nursing education perspectives. 2003;24(6):306-10.
316	Ang KCS, van Reyk D. 'Teach me chemistry like a ladder and make it real'-barriers and motivations students face in learning chemistry for bioscience. International Journal of Innovation in Science and Mathematics Education. 2013;21(2):1-12.
317	Angelone AM, Mattei A, Sbarbati M, Di Orio F. Prevalence and correlates for self-reported sleep problems among nursing students. Journal of preventive medicine and hygiene. 2011 Dec;52(4):201-8. PubMed PMID: 22442926. Epub 2012/03/27. eng.
318	Angelone AM, Mattei A, Sbarbati M, Di Orio F. Prevalence and correlates for self-reported sleep problems among nursing students. Journal of preventive medicine and hygiene. 2011;52(4):201-8.
319	Angus MD. Evaluation: a constructive or a destructive force? The Canadian nurse. 1966 Jul;62(7):26-8. PubMed PMID: 5937355. Epub 1966/07/01. eng.
320	Angus MD. Evaluation: a constructive or a destructive force? The Canadian nurse. 1966;62(7):26-8.
321	Ann Richards M. One integrated curriculum: An empirical evaluation. Nursing research. 1977;26(2):90-5.
322	Annandale-Steiner D. Why nurses leave: unhappiness is the nurse who expected more. Nursing mirror. 1979;149(22):34-6.
323	Anne Carrick JO. Student achievement and NCLEX-RN success: Problems that persist. Nursing education perspectives. 2011;32(2):78-83.
324	Anolak H, Coleman A, Sugden P. Is the "flipped" pedagogical model the answer to the challenges of rural nursing education?: A discussion paper? Nurse education today. 2018 Jul;66:15-8. PubMed PMID: 29653320. Epub 2018/04/14. eng.
325	Anolak H, Coleman A, Sugden P. Is the “flipped” pedagogical model the answer to the challenges of rural nursing education?: A discussion paper? Nurse education today. 2018;66:15-8.
326	Anonson JM, Desjarlais J, Nixon J, Whiteman L, Bird A. Strategies to support recruitment and retention of First Nations youth in baccalaureate nursing programs in Saskatchewan, Canada. Journal of transcultural nursing : official journal of the Transcultural Nursing Society. 2008 Jul;19(3):274-83. PubMed PMID: 18421011. Epub 2008/04/19. eng.
327	Anonson JM, Desjarlais J, Nixon J, Whiteman L, Bird A. Strategies to support recruitment and retention of First Nations youth in baccalaureate nursing programs in Saskatchewan, Canada. Journal of transcultural nursing : official journal of the Transcultural Nursing Society. 2008 Jul;19(3):274-83. PubMed PMID: 18421011. Epub 2008/04/19. eng.
328	Anonson JM, Desjarlais J, Nixon J, Whiteman L, Bird A. Strategies to Support Recruitment and Retention of First Nations Youth in Baccalaureate Nursing Programs in Saskatchewan, Canada. Journal of Transcultural Nursing. 2008;19(3):274-83.
329	Anonson JM, Desjarlais J, Nixon J, Whiteman L, Bird A. Strategies to Support Recruitment and Retention of First Nations Youth in Baccalaureate Nursing Programs in Saskatchewan, Canada. Journal of Transcultural Nursing. 2008;19(3):274-83.
330	Anthony AS. Gender bias and discrimination in nursing education: can we change it? Nurse educator. 2004 May-Jun;29(3):121-5. PubMed PMID: 15167580. Epub 2004/05/29. eng.
331	Anthony AS. Gender bias and discrimination in nursing education: can we change it? Nurse educator. 2004;29(3):121-5.
332	Anthony AS. Retaining men in nursing - Our role as nurse educators. Annual Review of Nursing Education2006. p. 211-34.
333	Aono J, Yotsuyanagi H, Moriya K, Koike K. Evaluation of Hepatitis B Vaccination in Nursing School Students. Japanese Journal of Environmental Infections. 2012;27(4):253-8.
334	Appiagyei AA, Kiriinya RN, Gross JM, Wambua DN, Oywer EO, Kamenju AK, et al. Informing the scale-up of Kenya's nursing workforce: a mixed methods study of factors affecting pre-service training capacity and production. Human resources for health. 2014 Aug 20;12:47. PubMed PMID: 25142037. Pubmed Central PMCID: PMC4142461. Epub 2014/08/22. eng.
335	Appiagyei AA, Kiriinya RN, Gross JM, Wambua DN, Oywer EO, Kamenju AK, et al. Informing the scale-up of Kenya's nursing workforce: a mixed methods study of factors affecting pre-service training capacity and production. Human resources for health. 2014 Aug 20;12:47. PubMed PMID: 25142037. Pubmed Central PMCID: PMC4142461. Epub 2014/08/22. eng.
336	Appiagyei AA, Kiriinya RN, Gross JM, Wambua DN, Oywer EO, Kamenju AK, et al. Informing the scale-up of Kenya's nursing workforce: A mixed methods study of factors affecting pre-service training capacity and production. Human resources for health. 2014;12(1).
337	Appiagyei AA, Kiriinya RN, Gross JM, Wambua DN, Oywer EO, Kamenju AK, et al. Informing the scale-up of Kenya's nursing workforce: A mixed methods study of factors affecting pre-service training capacity and production. Human resources for health. 2014;12(1).
338	Aqel AA, Ahmad MM. High-fidelity simulation effects on CPR knowledge, skills, acquisition, and retention in nursing students. Worldviews on evidence-based nursing. 2014 Dec;11(6):394-400. PubMed PMID: 25213578. Epub 2014/09/13. eng.
339	Aqel AA, Ahmad MM. High-Fidelity Simulation Effects on CPR Knowledge, Skills, Acquisition, and Retention in Nursing Students. Worldviews on evidence-based nursing. 2014;11(6):394-400.
340	Arathuzik D, Aber C. Factors associated with National Council Licensure Examination-Registered Nurse success. Journal of professional nursing : official journal of the American Association of Colleges of Nursing. 1998 Mar-Apr;14(2):119-26. PubMed PMID: 9549215. Epub 1998/04/29. eng.
341	Arathuzik D, Aber C. Factors Associated with National Council Licensure Examination-Registered Nurse Success. Journal of Professional Nursing. 1998 01/01/;14(2):119-26. PubMed PMID: EJ560469.
342	Arathuzik D, Aber C. Factors associated with national council licensure examination-registered nurse success. Journal of Professional Nursing. 1998;14(2):119-26.
343	Arhin AO, Cormier E. Factors influencing decision-making regarding contraception and pregnancy among nursing students. Nurse education today. 2008 Feb;28(2):210-7. PubMed PMID: 17478014. Epub 2007/05/05. eng.
344	Arhin AO, Cormier E. Factors influencing decision-making regarding contraception and pregnancy among nursing students. Nurse education today. 2008;28(2):210-7.
345	Arieli D, Hirschfeld MJ. Supporting minority nursing students: 'Opportunity for Success' for Ethiopian immigrants in Israel. International nursing review. 2013 Jun;60(2):213-20. PubMed PMID: 23692005. Epub 2013/05/23. eng.
346	Arieli D, Hirschfeld MJ. Supporting minority nursing students: 'Opportunity for Success' for Ethiopian immigrants in Israel. International nursing review. 2013 Jun;60(2):213-20. PubMed PMID: 23692005. Epub 2013/05/23. eng.
347	Arieli D, Hirschfeld MJ. Supporting minority nursing students: 'Opportunity for Success' for Ethiopian immigrants in Israel. International nursing review. 2013 Jun;60(2):213-20. PubMed PMID: 23692005. Epub 2013/05/23. eng.
348	Arieli D, Hirschfeld MJ. Supporting minority nursing students: 'Opportunity for success' for Ethiopian immigrants in Israel. International nursing review. 2013;60(2):213-20.
349	Arieli D, Hirschfeld MJ. Supporting minority nursing students: 'Opportunity for success' for Ethiopian immigrants in Israel. International nursing review. 2013;60(2):213-20.
350	Arieli D, Hirschfeld MJ. Supporting minority nursing students: 'Opportunity for success' for Ethiopian immigrants in Israel. International nursing review. 2013;60(2):213-20.
351	Arieli D, Mashiach M, Hirschfeld MJ, Friedman V. Cultural safety and nursing education in divided societies. Nursing education perspectives. 2012 Nov-Dec;33(6):364-8. PubMed PMID: 23346782. Epub 2013/01/26. eng.
352	Arieli D, Mashiach M, Hirschfeld MJ, Friedman V. Cultural safety and nursing education in divided societies. Nursing education perspectives. 2012;33(6):364-8.
353	Arnault-Pelletier V, Brown S, Desjarlais J, McBeth B. Circle of strength. The Canadian nurse. 2006 Apr;102(4):22-6. PubMed PMID: 16734349. Epub 2006/06/01. eng.
354	Arnault-Pelletier V, Brown S, Desjarlais J, McBeth B. Circle of strength. The Canadian nurse. 2006 Apr;102(4):22-6. PubMed PMID: 16734349. Epub 2006/06/01. eng.
355	Arnault-Pelletier V, Brown S, Desjarlais J, McBeth B. Circle of strength. Canadian Nurse. 2006;102(4):22-6.
356	Arnault-Pelletier V, Brown S, Desjarlais J, McBeth B. Circle of strength. Canadian Nurse. 2006;102(4):22-6.
357	Aroian J, Cloutterbuck J, Gilbert J, Newton M, Williams PS. Renewal—A positive outcome of faculty evaluation. Nurse educator. 1982;7(1):33-6.
358	Aronowitz T, Kim B, Vu P, Bergeron A. Engaging college students in a substance misuse & sexual health intervention using social marketing principles. Applied nursing research : ANR. 2018 Dec;44:88-92. PubMed PMID: 30389066. Epub 2018/11/06. eng.
359	Arreciado Marañón A, Isla Pera MP. Confusion About Professional Autonomy Among Final-year Nursing Students in Spain. Journal of Professional Nursing. 2018.
360	Arroyo JP, Schweickert AJ. Back to basics in physiology: O<inf>2</inf>and CO<inf>2</inf>in the respiratory and cardiovascular systems2015. 1-176 p.
361	Arthur D, Usher K. An application of nursing faculty practice: clinical camps. Journal of advanced nursing. 1994;19(4):680-4.
362	Arundell F, Mannix J, Sheehan A, Peters K. Workplace culture and the practice experience of midwifery students: A meta-synthesis. Journal of nursing management. 2018 Apr;26(3):302-13. PubMed PMID: 29076580. Epub 2017/10/28. eng.
363	Arundell F, Mannix J, Sheehan A, Peters K. Workplace culture and the practice experience of midwifery students: A meta-synthesis. Journal of nursing management. 2018;26(3):302-13.
364	Asadizaker M, Abedsaeedi Z, Abedi H, Saki A. Design and Evaluation of Reform Plan for Local Academic Nursing Challenges Using Action Research. Asian nursing research. 2016 Dec;10(4):263-70. PubMed PMID: 28057312. Epub 2017/01/07. eng.
365	Asadizaker M, Abedsaeedi Z, Abedi H, Saki A. Design and Evaluation of Reform Plan for Local Academic Nursing Challenges Using Action Research. Asian nursing research. 2016;10(4):263-70.
366	Asahara K, Omori J, Kobayashi M, Hirano Y, Suzuki Y, Arakida M, et al. [A framework for assessing essential public health nursing skills and achievement levels required for students graduating from schools that provide education for obtaining a license as a public health nurse in Japan]. [Nihon koshu eisei zasshi] Japanese journal of public health. 2010 Mar;57(3):184-94. PubMed PMID: 20491292. Ep…
367	Asahara K, Omori J, Kobayashi M, Hirano Y, Suzuki Y, Arakida M, et al. A framework for assessing essential public health nursing skills and achievement levels required for students graduating from schools that provide education for obtaining a license as a public health nurse in Japan. [Nippon kōshū eisei zasshi] Japanese journal of public health. 2010;57(3):184-94.
368	Aselton P. Sources of stress and coping in American college students who have been diagnosed with depression. Journal of child and adolescent psychiatric nursing : official publication of the Association of Child and Adolescent Psychiatric Nurses, Inc. 2012 Aug;25(3):119-23. PubMed PMID: 22830509. Epub 2012/07/27. eng.
369	Ashcraft PF, Gatto SL. Care-of-Self in Undergraduate Nursing Students: A Pilot Study. Nursing education perspectives. 2015 Jul-Aug;36(4):255-6. PubMed PMID: 26328296. Epub 2015/09/04. eng.
370	Ashcraft PF, Gatto SL. Care-of-self in undergraduate nursing students: A pilot study. Nursing education perspectives. 2015;36(4):255-6.
371	Ashghali Farahani M, Ghaffari F, Oskouie F, Zagheri Tafreshi M. Attrition among Iranian nursing students: A qualitative study. Nurse education in practice. 2017 Jan;22:98-104. PubMed PMID: 28107693. Epub 2017/01/21. eng.
372	Ashghali Farahani M, Ghaffari F, Oskouie F, Zagheri Tafreshi M. Attrition among Iranian nursing students: A qualitative study. Nurse education in practice. 2017 Jan;22:98-104. PubMed PMID: 28107693. Epub 2017/01/21. eng.
373	Ashghali Farahani M, Ghaffari F, Oskouie F, Zagheri Tafreshi M. Attrition among Iranian nursing students: A qualitative study. Nurse education in practice. 2017;22:98-104.
374	Ashghali Farahani M, Ghaffari F, Oskouie F, Zagheri Tafreshi M. Attrition among Iranian nursing students: A qualitative study. Nurse education in practice. 2017;22:98-104.
375	Ashish KC, Wrammert J, Nelin V, Clark RB, Ewald U, Peterson S, et al. Evaluation of Helping Babies Breathe Quality Improvement Cycle (HBB-QIC) on retention of neonatal resuscitation skills six months after training in Nepal. BMC pediatrics. 2017;17(1).
376	Ashktorab T, Hasanvand S, Seyedfatemi N, Zayeri F, Levett-Jones T, Pournia Y. Psychometric testing of the Persian version of the Belongingness Scale-Clinical Placement Experience. Nurse education today. 2015 Mar;35(3):439-43. PubMed PMID: 25468309. Epub 2014/12/04. eng.
377	Ashktorab T, Hasanvand S, Seyedfatemi N, Zayeri F, Levett-Jones T, Pournia Y. Psychometric testing of the Persian version of the Belongingness Scale-Clinical Placement Experience. Nurse education today. 2015 Mar;35(3):439-43. PubMed PMID: 25468309. Epub 2014/12/04. eng.
378	Ashktorab T, Hasanvand S, Seyedfatemi N, Zayeri F, Levett-Jones T, Pournia Y. Psychometric testing of the Persian version of the Belongingness Scale-Clinical Placement Experience. Nurse education today. 2015;35(3):439-43.
379	Ashktorab T, Hasanvand S, Seyedfatemi N, Zayeri F, Levett-Jones T, Pournia Y. Psychometric testing of the Persian version of the Belongingness Scale-Clinical Placement Experience. Nurse education today. 2015;35(3):439-43.
380	Ashley J, O'Neil J. The effectiveness of an intervention to promote successful performance on NCLEX-RN for baccalaureate students at risk for failure. The Journal of nursing education. 1991 Oct;30(8):360-6. PubMed PMID: 1658270. Epub 1991/10/01. eng.
381	Ashley J, O'Neil J. The effectiveness of an intervention to promote successful performance on NCLEX-RN for baccalaureate students at risk for failure. The Journal of nursing education. 1991;30(8):360-6.
382	Ashley J, O'Neil J. Study groups: are they effective in preparing students for NCLEX-RN? The Journal of nursing education. 1994 Oct;33(8):357-64. PubMed PMID: 7799095. Epub 1994/10/01. eng.
383	Ashley J, O'Neil J. Study groups: are they effective in preparing students for NCLEX-RN? The Journal of nursing education. 1994;33(8):357-64.
384	Ashley K, Stewart T. Proceedings of the First Indian Nursing Education Conference (Chinle, Arizona, June 21-22, 1974). 1974.
385	Ashworth T, Vogler DE. Writing-to-Learn in Freshman Nursing. Journal of Studies in Technical Careers, 1992 0163-3252.
386	Ask AS, Hernes S, Aarek I, Johannessen G, Haugen M. Changes in dietary pattern in 15 year old adolescents following a 4 month dietary intervention with school breakfast - A pilot study. Nutrition Journal. 2006;5(1).
387	Ast HJ. Learning Assistance Program: A Proposal. 1987.
388	Asuque NB. Evaluation of student performance in public health nursing. Newsette - Department of Health National League of Nurses, Manila, Philippines. 1968 Jul-Sep;8(3):14-24. PubMed PMID: 5195490. Epub 1968/07/01. eng.
389	Asuque NB. Evaluation of student performances in public health nursing. Santo Tomas nursing journal. 1968;7(1):14-8 passim.
390	Asuque NB. Evaluation of student performance in public health nursing. Newsette - Department of Health National League of Nurses, Manila, Philippines. 1968;8(3):14-24.
391	Atack L, Rankin J. A descriptive study of registered nurses' experiences with web-based learning. Journal of advanced nursing. 2002;40(4):457-65.
392	Atashzadeh-Shoorideh F, Mohtashami J, Pishgooie SAH, Jamshidi T, Sedghi S. Effectiveness of implementation of "mental health nursing students' clinical competency model" on academic performance of nursing students. F1000Research. 2018;7:1212. PubMed PMID: 30519457. Pubmed Central PMCID: PMC6249634.2. Epub 2018/12/12. eng.
393	Atashzadeh-Shoorideh F, Mohtashami J, Pishgooie SAH, Jamshidi T, Sedghi S. Effectiveness of implementation of “mental health nursing students’ clinical competency model” on academic performance of nursing students [version 2; referees: 2 approved]. F1000Research. 2018;7.
394	Atlantis E, Cheema BS. Effect of audience response system technology on learning outcomes in health students and professionals: an updated systematic review. International journal of evidence-based healthcare. 2015 Mar;13(1):3-8. PubMed PMID: 25734861. Epub 2015/03/04. eng.
395	Aubeeluck A, Stacey G, Stupple EJ. Do graduate entry nursing student's experience 'Imposter Phenomenon'?: An issue for debate. Nurse education in practice. 2016 Jul;19:104-6. PubMed PMID: 27428701. Epub 2016/07/19. eng.
396	Aubeeluck A, Stacey G, Stupple EJ. Do graduate entry nursing student's experience 'Imposter Phenomenon'?: An issue for debate. Nurse education in practice. 2016 Jul;19:104-6. PubMed PMID: 27428701. Epub 2016/07/19. eng.
397	Aubeeluck A, Stacey G, Stupple EJN. Do graduate entry nursing student's experience 'Imposter Phenomenon'?: An issue for debate. Nurse education in practice. 2016;19:104-6.
398	Aubeeluck A, Stacey G, Stupple EJN. Do graduate entry nursing student's experience 'Imposter Phenomenon'?: An issue for debate. Nurse education in practice. 2016;19:104-6.
399	Avdal ET. The effect of self-directed learning abilities of student nurses on success in Turkey. Nurse education today. 2013;33(8):838-41.
400	Avdal EU. The effect of self-directed learning abilities of student nurses on success in Turkey. Nurse education today. 2013 Aug;33(8):838-41. PubMed PMID: 22405343. Epub 2012/03/13. eng.
401	Awojobi O, Movahedi S, Jones E, Gallagher JE. The evaluation of an innovative dental nurse training pilot scheme. British Dental Journal. 2018;224(11):875-80.
402	Ayala RA, Holmqvist MT, Messing HB, Browne RF. Blessed art thou among women: male nursing students and gender inequalities in Chile. Nurse education today. 2014 Dec;34(12):1480-4. PubMed PMID: 24837518. Epub 2014/05/20. eng.
403	Ayala RA, Holmqvist MT, Messing HB, Browne RF. Blessed art thou among women: Male nursing students and gender inequalities in Chile. Nurse education today. 2014;34(12):1480-4.
404	Backman ME, Steindler FM. Cognitive abilities related to attrition in a collegiate nursing program. Nursing outlook. 1971;19(12):807-8.
405	Backman ME, Steindler FM. Cognitive abilities related to attrition in a collegiate nursing program. Nursing outlook. 1971;19(12):807-8.
406	Backman ME, Steindler FM. Cognitive abilities related to attrition in a collegiate nursing program. Nursing outlook. 1971;19(12):807-8.
407	Badger TA, Adaskin EJ. Using motivational theory with the long-term psychiatric client. Issues in mental health nursing. 1989;10(1):41-53. PubMed PMID: 2494129. Epub 1989/01/01. eng.
408	Badiyepeymaie Jahromi Z, Mosalanejad L, Rezaee R. The effect of web quest and team-based learning on students' self-regulation. Journal of advances in medical education & professionalism. 2016 Apr;4(2):80-7. PubMed PMID: 27104202. Pubmed Central PMCID: PMC4827760. Epub 2016/04/23. eng.
409	Bae J. [Causal relationships between school adjustment of middle school students and related variables]. Taehan Kanho Hakhoe chi. 2008 Jun;38(3):454-64. PubMed PMID: 18604155. Epub 2008/07/08. kor.
410	Bae S, Cho H, Kim Y, Choi S. A qualitative study on experiences of nursing science major graduate candidates in South Korea. International Journal of Bio-Science and Bio-Technology. 2016;8(1):27-38.
411	Bagnardi M, Perkel LK. The learning achievement program: fostering student cultural diversity. Nurse educator. 2005 Jan-Feb;30(1):17-20. PubMed PMID: 15685020. Epub 2005/02/03. eng.
412	Bagnardi M, Perkel LK. The learning achievement program: fostering student cultural diversity. Nurse educator. 2005 Jan-Feb;30(1):17-20. PubMed PMID: 15685020. Epub 2005/02/03. eng.
413	Bagnardi M, Perkel LK. The learning achievement program: fostering student cultural diversity. Nurse educator. 2005;30(1):17-20.
414	Bagnardi M, Perkel LK. The learning achievement program: fostering student cultural diversity. Nurse educator. 2005;30(1):17-20.
415	Bahn D. Reasons for post registration learning: impact of the learning experience. Nurse education today. 2007 Oct;27(7):715-22. PubMed PMID: 17126455. Epub 2006/11/28. eng.
416	Bahn D. Reasons for post registration learning: Impact of the learning experience. Nurse education today. 2007;27(7):715-22.
417	Bai XH, Zang S, Yu L. A comparison of two intravenous infusion devices in lung carcinoma patients receiving combined radiotherapy and chemotherapy. Journal of Cancer Research and Therapeutics. 2013;9(4):664-7.
418	Bailey C, Hewison A. The impact of a 'Critical Moments' workshop on undergraduate nursing students' attitudes to caring for patients at the end of life: an evaluation. Journal of clinical nursing. 2014 Dec;23(23-24):3555-63. PubMed PMID: 24942552. Epub 2014/06/20. eng.
419	Bailey C, Hewison A. The impact of a 'Critical Moments' workshop on undergraduate nursing students' attitudes to caring for patients at the end of life: An evaluation. Journal of clinical nursing. 2014;23(23-24):3555-63.
420	Bailey D. Open learning. The role of the tutor. Nursing times. 1990;86(47):46-8.
421	Baillie L, Allen R, Coogan F, Radley R, Turnbull L. The recruitment of newly qualified nurses to their local hospital: Can improvements be made? Journal of nursing management. 2003;11(1):35-43.
422	Baj PA. Can the generic curriculum function for the returning RN student? The Journal of nursing education. 1985;24(2):69-71.
423	Baker BH. Faculty ratings of retention strategies for minority nursing students. Nursing education perspectives. 2010 Jul-Aug;31(4):216-20. PubMed PMID: 20882860. Epub 2010/10/05. eng.
424	Baker BH. Faculty ratings of retention strategies for minority nursing students. Nursing education perspectives. 2010;31(4):216-20.
425	Baker EJ. Associate degree nursing students: nonintellective differences between dropouts and graduates. Nursing research. 1975 Jan-Feb;24(1):42-5. PubMed PMID: 1038020. Epub 1975/01/01. eng.
426	Baker EJ. Associate degree nursing students: nonintellective differences between dropouts and graduates. Nursing research. 1975 Jan-Feb;24(1):42-5. PubMed PMID: 1038020. Epub 1975/01/01. eng.
427	Baker SR. The relationship of social attitudes to manifest needs. Nursing research. 1965 Fall;14(4):345-6. PubMed PMID: 5173944. Epub 1965/01/01. eng.
428	Baker SR. The relationship of social attitudes to manifest needs. Nursing research. 1965;14(4):345-6.
429	Bakhshialiabad H, Bakhshi M, Hassanshahi G. Students' perceptions of the academic learning environment in seven medical sciences courses based on DREEM. Advances in medical education and practice. 2015;6:195-203. PubMed PMID: 25848331. Pubmed Central PMCID: PMC4376065. Epub 2015/04/08. eng.
430	Bakir B, Koçak N, Özcan CT, Kir T, Çetin M, Fedai T. Correlation of purdue pegboard dexterity test scores with class rank of Turkish nursing students. TAF Preventive Medicine Bulletin. 2013;12(6):619-24.
431	Bakker EJM, Kox J, Miedema HS, Bierma-Zeinstra S, Runhaar J, Boot CRL, et al. Physical and mental determinants of dropout and retention among nursing students: protocol of the SPRiNG cohort study. BMC nursing. 2018;17:27. PubMed PMID: 29977155. Pubmed Central PMCID: PMC6014022. Epub 2018/07/07. eng.
432	Bakker EJM, Kox J, Miedema HS, Bierma-Zeinstra S, Runhaar J, Boot CRL, et al. Physical and mental determinants of dropout and retention among nursing students: protocol of the SPRiNG cohort study. BMC nursing. 2018;17:27. PubMed PMID: 29977155. Pubmed Central PMCID: PMC6014022. Epub 2018/07/07. eng.
433	Bakker EJM, Kox JHAM, Miedema HS, Bierma-Zeinstra S, Runhaar J, Boot CRL, et al. Physical and mental determinants of dropout and retention among nursing students: Protocol of the SPRiNG cohort study. BMC nursing. 2018;17(1).
434	Bakker EJM, Kox JHAM, Miedema HS, Bierma-Zeinstra S, Runhaar J, Boot CRL, et al. Physical and mental determinants of dropout and retention among nursing students: Protocol of the SPRiNG cohort study. BMC nursing. 2018;17(1).
435	Bakker EJM, Kox JHAM, Miedema HS, Bierma-Zeinstra S, Runhaar J, Boot CRL, et al. Physical and mental determinants of dropout and retention among nursing students: Protocol of the SPRiNG cohort study. BMC nursing. 2018;17(1).
436	Bakon S, Craft J, Christensen M, Wirihana L. Can active learning principles be applied to the bioscience assessments of nursing students? A review of the literature. Nurse education today. 2016 Feb;37:123-7. PubMed PMID: 26775033. Epub 2016/01/18. eng.
437	Bakon S, Craft J, Christensen M, Wirihana L. Can active learning principles be applied to the bioscience assessments of nursing students? A review of the literature. Nurse education today. 2016;37:123-7.
438	Baldacchino DR. Student nurses' personality traits and the nursing profession: part 1. British journal of nursing (Mark Allen Publishing). 2012 Apr 12-25;21(7):419-25. PubMed PMID: 22585020. Epub 2012/05/16. eng.
439	Baldacchino DR, Galea P. Student nurses' personality traits and the nursing profession: Part 1. British Journal of Nursing. 2012;21(7):419-25.
440	Baldonado A, Dutra D, Abriam-Yago K. Model for heart failure education. Dimensions of critical care nursing : DCCN. 2014 Sep-Oct;33(5):280-4. PubMed PMID: 25140745. Epub 2014/08/21. eng.
441	Baldwin KM, Walker C, Evans E. Increasing nursing faculty in rural Texas through online education. Journal of Nursing Education. 2004;43(12):555-7.
442	Balint M. The Effects upon Advanced Placement Licensed Vocational Nursing Students When Integrated with Generic Students in the Second Year of a Registered Nursing Program 1986.
443	Balint M. Using the Comprehensive Nursing Achievement Test as a Predictor of Success on the National Council Licensure Examination. Learning Theory and Applications Seminar 1988.
444	Ball J. Demands on community nurse mentors: Are new models for practice necessary? British journal of community nursing. 2017 Oct 2;22(10):504-10. PubMed PMID: 28956965. Epub 2017/09/29. eng.
445	Ball J. Demands on community nurse mentors: Are new models for practice necessary? British journal of community nursing. 2017;22(10):504-10.
446	Ballard E, Godfrey S, Stoker D. A model for mentorship in nurse teacher preparation. Vocational Aspect of Education. 1995;47(4):387-404.
447	Ballard J, Mead C, Richardson D, Lotz A. Impact of disease-specific orientation on new graduate nurse satisfaction and knowledge retention. Journal of Neuroscience Nursing. 2012;44(3):168-74.
448	Bamberg R. Implications for the use of field mode assessment of students in allied health programs. Journal of allied health. 1981 Nov;10(4):254-9. PubMed PMID: 7328037. Epub 1981/11/01. eng.
449	Bamberg R. Implications for the use of field mode assessment of students in allied health programs. Journal of allied health. 1981;10(4):254-9.
450	Banister G, Bowen-Brady HM, Winfrey ME. Using career nurse mentors to support minority nursing students and facilitate their transition to practice. Journal of professional nursing : official journal of the American Association of Colleges of Nursing. 2014 Jul-Aug;30(4):317-25. PubMed PMID: 25150417. Epub 2014/08/26. eng.
451	Banister G, Bowen-Brady HM, Winfrey ME. Using career nurse mentors to support minority nursing students and facilitate their transition to practice. Journal of Professional Nursing. 2014;30(4):317-25.
452	Banks J, McCullough E, Ketner D, Darby R. Tailoring NCLEX-RN Indicator Assessments for Historically Black Colleges and Universities: Literature Review. Journal of professional nursing : official journal of the American Association of Colleges of Nursing. 2018 Sep - Oct;34(5):331-45. PubMed PMID: 30243689. Epub 2018/09/24. eng.
453	Banks J, McCullough E, Ketner D, Darby R. Tailoring NCLEX-RN Indicator Assessments for Historically Black Colleges and Universities: Literature Review. Journal of Professional Nursing. 2018;34(5):331-45.
454	Banks P, Kane H, Rae C, Atkinson J. Support for nursing and midwifery students: a special case? Nurse education today. 2012 Apr;32(3):309-14. PubMed PMID: 21420208. Epub 2011/03/23. eng.
455	Banks P, Kane H, Rae C, Atkinson J. Support for nursing and midwifery students: A special case? Nurse education today. 2012;32(3):309-14.
456	Banks P, Kane H, Rae C, Atkinson J. Support for nursing and midwifery students: A special case? Nurse education today. 2012;32(3):309-14.
457	Baños JE, Sentí M, Miralles R. Early contact with medical practice: A pilot experience in medical students. Educacion Medica. 2011;14(1):39-47.
458	Barakzai MD, Fraser D. The effect of demographic variables on achievement in and satisfaction with online coursework. The Journal of nursing education. 2005 Aug;44(8):373-80. PubMed PMID: 16130344. Epub 2005/09/01. eng.
459	Barakzai MD, Fraser D. The effect of demographic variables on achievement in and satisfaction with online coursework. Journal of Nursing Education. 2005;44(8):373-80.
460	Baraz S, Memarian R, Vanaki Z. The diversity of Iranian nursing students' clinical learning styles: a qualitative study. Nurse education in practice. 2014 Sep;14(5):525-31. PubMed PMID: 24731951. Epub 2014/04/16. eng.
461	Baraz S, Memarian R, Vanaki Z. The diversity of Iranian nursing students' clinical learning styles: A qualitative study. Nurse education in practice. 2014;14(5):525-31.
462	Baraz S, Memarian R, Vanaki Z. Learning challenges of nursing students in clinical environments: A qualitative study in Iran. Journal of education and health promotion. 2015;4:52. PubMed PMID: 26430679. Pubmed Central PMCID: PMC4579762. Epub 2015/10/03. eng.
463	Barbe T, Kimble LP, Bellury LM, Rubenstein C. Predicting student attrition using social determinants: Implications for a diverse nursing workforce. Journal of professional nursing : official journal of the American Association of Colleges of Nursing. 2018 Sep - Oct;34(5):352-6. PubMed PMID: 30243691. Epub 2018/09/24. eng.
464	Barbe T, Kimble LP, Bellury LM, Rubenstein C. Predicting student attrition using social determinants: Implications for a diverse nursing workforce. Journal of professional nursing : official journal of the American Association of Colleges of Nursing. 2018 Sep - Oct;34(5):352-6. PubMed PMID: 30243691. Epub 2018/09/24. eng.
465	Barbe T, Kimble LP, Bellury LM, Rubenstein C. Predicting student attrition using social determinants: Implications for a diverse nursing workforce. Journal of professional nursing : official journal of the American Association of Colleges of Nursing. 2018 Sep - Oct;34(5):352-6. PubMed PMID: 30243691. Epub 2018/09/24. eng.
466	Barbe T, Kimble LP, Bellury LM, Rubenstein C. Predicting student attrition using social determinants: Implications for a diverse nursing workforce. Journal of professional nursing : official journal of the American Association of Colleges of Nursing. 2018 Sep - Oct;34(5):352-6. PubMed PMID: 30243691. Epub 2018/09/24. eng.
467	Barbé T, Kimble LP, Bellury LM, Rubenstein C. Predicting student attrition using social determinants: Implications for a diverse nursing workforce. Journal of Professional Nursing. 2018;34(5):352-6.
468	Barbé T, Kimble LP, Bellury LM, Rubenstein C. Predicting student attrition using social determinants: Implications for a diverse nursing workforce. Journal of Professional Nursing. 2018;34(5):352-6.
469	Barbé T, Kimble LP, Bellury LM, Rubenstein C. Predicting student attrition using social determinants: Implications for a diverse nursing workforce. Journal of Professional Nursing. 2018;34(5):352-6.
470	Barbee C, Nibert AT. Student success begins with the course guide. The ABNF journal : official journal of the Association of Black Nursing Faculty in Higher Education, Inc. 1993 Fall;4(4):95-100. PubMed PMID: 8286767. Epub 1993/01/01. eng.
471	Barbee C, Nibert AT. Student success begins with the course guide. The ABNF journal : official journal of the Association of Black Nursing Faculty in Higher Education, Inc. 1993;4(4):95-100.
472	Barber K. Tackling student attrition. Nursing standard (Royal College of Nursing (Great Britain) : 1987). 2016 Nov 30;31(14):30. PubMed PMID: 27902152. Epub 2016/12/03. eng.
473	Barber K. Tackling student attrition. Nursing standard (Royal College of Nursing (Great Britain) : 1987). 2016 Nov 30;31(14):30. PubMed PMID: 27902152. Epub 2016/12/03. eng.
474	Barber K. Tackling student attrition. Nursing standard (Royal College of Nursing (Great Britain) : 1987). 2016;31(14):30.
475	Barber K. Tackling student attrition. Nursing standard (Royal College of Nursing (Great Britain) : 1987). 2016;31(14):30.
476	Barboza MC, Soares MH. Analysis of stress-causing factors in the final undergraduate year of the nursing course. Acta Scientiarum - Health Sciences. 2012;34(2):177-83.
477	Bare JB. A pilot program for limited english proficiency high school immigrant students. Nurse educator. 2007 Sep-Oct;32(5):199-201. PubMed PMID: 17828019. Epub 2007/09/11. eng.
478	Bare JB. A pilot program for limited english proficiency high school immigrant students. Nurse educator. 2007;32(5):199-201.
479	Barger SE. Academic nursing centers. A demographic profile. Journal of Professional Nursing. 1986;2(4):246-51.
480	Barger SE. Establishing a nursing center: learning from the literature and the experiences of others. Journal of professional nursing : official journal of the American Association of Colleges of Nursing. 1995 Jul-Aug;11(4):203-12. PubMed PMID: 7665795. Epub 1995/07/01. eng.
481	Barger SE. Establishing a nursing center: Learning from the literature and the experiences of others. Journal of Professional Nursing. 1995;11(4):203-12.
482	Barker M. Should there be a nursing presence in the operating theatre? British journal of nursing (Mark Allen Publishing). 1996;5(18):1134-7.
483	Barkley Jr TW, Rhodes RS, Dufour CA. Predictors of success on the NCLEX-RN among Baccalaureate Nursing Students. Nursing and health care perspectives. 1998;19(3):132-7.
484	Barkley TW, Jr., Dufour CA, Rhodes RS. Predictors of Success on the NCLEX-RN among Baccalaureate Nursing Students. Nursing and health care perspectives. 1998 01/01/;19(3):132-37. PubMed PMID: EJ565970.
485	Barkley TW, Jr., Rhodes RS, Dufour CA. Predictors of success on the NCLEX-RN. Among baccalaureate nursing students. Nursing and health care perspectives. 1998 May-Jun;19(3):132-7. PubMed PMID: 10426110. Epub 1999/07/30. eng.
486	Barlem JG, Lunardi VL, Bordignon SS, Barlem EL, Lunardi Filho WD, da Silveira RS, et al. [Option and evasion of a bachelor's degree programme in nursing evaded students' perception]. Revista gaucha de enfermagem. 2012 Jun;33(2):132-8. PubMed PMID: 23155591. Epub 2012/11/20. Opcao e evasao de um curso de graduacao em enfermagem: percepcao de estudantes evadidos. por.
487	Barlem JG, Lunardi VL, Bordignon SS, Barlem EL, Lunardi Filho WD, da Silveira RS, et al. [Option and evasion of a bachelor's degree programme in nursing evaded students' perception]. Revista gaúcha de enfermagem / EENFUFRGS. 2012;33(2):132-8.
488	Barnes E. Faculty Perceptions of the Effects of Clinical Simulation on Students' Clinical Performance: ProQuest LLC; 2018.
489	Barnett T, Namasivayam P, Narudin DAA. A critical review of the nursing shortage in Malaysia. International nursing review. 2010;57(1):32-9.
490	Barnighausen T, Bloom DE. Financial incentives for return of service in underserved areas: a systematic review. BMC health services research. 2009 May 29;9:86. PubMed PMID: 19480656. Pubmed Central PMCID: PMC2702285. Epub 2009/06/02. eng.
491	Bärnighausen T, Bloom DE. Financial incentives for return of service in underserved areas: A systematic review. BMC health services research. 2009;9.
492	Barnwell-Sanders P. The Relationship among Health Education Systems, Inc. Progression and Exit Examination Scores, Day or Evening Enrollment, Final Grade Point Average and NCLEX-RN® Success in Associate Degree Nursing Students: ProQuest LLC; 2015.
493	Barra M. The effect of medical mathematics retention strategies in decreasing attrition rate among African American licensed practical nursing students in a community college. Journal of cultural diversity. 2013 Fall;20(3):125-33. PubMed PMID: 24279128. Epub 2013/11/28. eng.
494	Barra M. The effect of medical mathematics retention strategies in decreasing attrition rate among African American licensed practical nursing students in a community college. Journal of cultural diversity. 2013 Fall;20(3):125-33. PubMed PMID: 24279128. Epub 2013/11/28. eng.
495	Barra M. The effect of medical mathematics retention strategies in decreasing attrition rate among African American licensed practical nursing students in a community college. Journal of cultural diversity. 2013;20(3):125-33.
496	Barra M. The effect of medical mathematics retention strategies in decreasing attrition rate among African American licensed practical nursing students in a community college. Journal of cultural diversity. 2013;20(3):125-33.
497	Barraza CG, Moreira LO. Factors related to quality of life and satisfaction in nursing students. Ciencia y Enfermeria. 2013;18(3):111-9.
498	Barrios Araya S, Urrutia Egaña M, Rubio Acuña M. The simulation impact on the development of self-efficacy and locus of control in nursing students. Revista Cubana de Educacion Medica Superior. 2017;31(1):125-36.
499	Barron CR. Succeeding in a man's world: women's expectations for success and perceptions of ability. The Journal of nursing education. 1987 Oct;26(8):310-6. PubMed PMID: 2824721. Epub 1987/10/01. eng.
500	Barron CR. Succeeding in a man's world: women's expectations for success and perceptions of ability. The Journal of nursing education. 1987;26(8):310-6.
501	Barrow JM. Impostorism: An evolutionary concept analysis. Nursing forum. 2018 Oct 31. PubMed PMID: 30380137. Epub 2018/11/01. eng.
502	Barrow JM. Impostorism: An evolutionary concept analysis. Nursing forum. 2018 Oct 31. PubMed PMID: 30380137. Epub 2018/11/01. eng.
503	Barrow JM. Impostorism: An evolutionary concept analysis. Nursing forum. 2018.
504	Barrow JM. Impostorism: An evolutionary concept analysis. Nursing forum. 2018.
505	Barton AJ, Armstrong G, Preheim G, Gelmon SB, Andrus LC. A national Delphi to determine developmental progression of quality and safety competencies in nursing education. Nursing outlook. 2009;57(6):313-22.
506	Barton L, Willis A, Lin HH. Using a Holistic Preadmission Assessment to Help Predict Second-Degree Nursing Student Success. Nurse educator. 2017 Jan/Feb;42(1):42-6. PubMed PMID: 27911889. Epub 2016/12/03. eng.
507	Barton L, Willis A, Lin HH. Using a Holistic Preadmission Assessment to Help Predict Second-Degree Nursing Student Success. Nurse educator. 2017 Jan/Feb;42(1):42-6. PubMed PMID: 27911889. Epub 2016/12/03. eng.
508	Barton L, Willis A, Lin HH. Using a Holistic Preadmission Assessment to Help Predict Second-Degree Nursing Student Success. Nurse educator. 2017 Jan/Feb;42(1):42-6. PubMed PMID: 27911889. Epub 2016/12/03. eng.
509	Barton L, Willis A, Lin HH. Using a Holistic Preadmission Assessment to Help Predict Second-Degree Nursing Student Success. Nurse educator. 2017 Jan/Feb;42(1):42-6. PubMed PMID: 27911889. Epub 2016/12/03. eng.
510	Barton L, Willis A, Lin HH. Using a Holistic Preadmission Assessment to Help Predict Second-Degree Nursing Student Success. Nurse educator. 2017;42(1):42-6.
511	Barton L, Willis A, Lin HH. Using a Holistic Preadmission Assessment to Help Predict Second-Degree Nursing Student Success. Nurse educator. 2017;42(1):42-6.
512	Barton L, Willis A, Lin HH. Using a Holistic Preadmission Assessment to Help Predict Second-Degree Nursing Student Success. Nurse educator. 2017;42(1):42-6.
513	Barton L, Willis A, Lin HH. Using a Holistic Preadmission Assessment to Help Predict Second-Degree Nursing Student Success. Nurse educator. 2017;42(1):42-6.
514	Bass J, Walters C, Toohill J, Sidebotham M. Promoting retention, enabling success: Discovering the potential of student support circles. Nurse education in practice. 2016 Sep;20:109-16. PubMed PMID: 27552548. Epub 2016/08/24. eng.
515	Bass J, Walters C, Toohill J, Sidebotham M. Promoting retention, enabling success: Discovering the potential of student support circles. Nurse education in practice. 2016 Sep;20:109-16. PubMed PMID: 27552548. Epub 2016/08/24. eng.
516	Bass J, Walters C, Toohill J, Sidebotham M. Promoting retention, enabling success: Discovering the potential of student support circles. Nurse education in practice. 2016;20:109-16.
517	Bass J, Walters C, Toohill J, Sidebotham M. Promoting retention, enabling success: Discovering the potential of student support circles. Nurse education in practice. 2016;20:109-16.
518	Bas-Sarmiento P, Fernandez-Gutierrez M, Baena-Banos M, Romero-Sanchez JM. Efficacy of empathy training in nursing students: A quasi-experimental study. Nurse education today. 2017 Dec;59:59-65. PubMed PMID: 28945994. Epub 2017/09/26. eng.
519	Bas-Sarmiento P, Fernández-Gutiérrez M, Baena-Baños M, Romero-Sánchez JM. Efficacy of empathy training in nursing students: A quasi-experimental study. Nurse education today. 2017;59:59-65.
520	Basson A, Botes A. [The use of the Swedish scale in the selection of nursing students at the Rand African University]. Curationis. 1989 Dec;12(3-4):51-6. PubMed PMID: 2632103. Epub 1989/12/01. Die gebruik van die Sweedse skaal by die keuring van verpleegkunde studente aan die Randse Afrikaanse Universiteit. afr.
521	Basson A, Botes A. The use of the Swedish scale in the selection of nursing students at the Rand African University. Curationis. 1989;12(3-4):51-6.
522	Bastable SB, Markowitz M. Dual degree partnership in nursing: an innovative undergraduate educational model. The Journal of nursing education. 2012 Oct;51(10):549-55. PubMed PMID: 22909040. Epub 2012/08/23. eng.
523	Bastable SB, Markowitz M. Dual degree partnership in nursing: an innovative undergraduate educational model. The Journal of nursing education. 2012 Oct;51(10):549-55. PubMed PMID: 22909040. Epub 2012/08/23. eng.
524	Bastable SB, Markowitz M. Dual degree partnership in nursing: an innovative undergraduate educational model. The Journal of nursing education. 2012 Oct;51(10):549-55. PubMed PMID: 22909040. Epub 2012/08/23. eng.
525	Bastable SB, Markowitz M. Dual degree partnership in nursing: An innovative undergraduate educational model. Journal of Nursing Education. 2012;51(10):549-55.
526	Bastable SB, Markowitz M. Dual degree partnership in nursing: An innovative undergraduate educational model. Journal of Nursing Education. 2012;51(10):549-55.
527	Bastable SB, Markowitz M. Dual degree partnership in nursing: An innovative undergraduate educational model. Journal of Nursing Education. 2012;51(10):549-55.
528	Bates M, Massey W, Yanus S, Johnson M, Machado J, Hayes K, et al. Professional guides: bridging the gap between student and professional an assessment and challenge. The Oklahoma nurse. 2012;57(2):11.
529	Bathija GV, Bant DD, Itagimath SR. A study on prevalence of needle stick injuries among junior doctors and nursing students in Kims, Hubli. Indian Journal of Public Health Research and Development. 2013;4(2):84-8.
530	Bauer M, Geront M, Huynh M. Teaching Blood Pressure Measurement: CD-ROM versus Conventional Classroom Instruction. Journal of Nursing Education. 2001 01/01/;40(3):138-41. PubMed PMID: EJ622468.
531	Bauer RN, Kiger S. Nursing Living-Learning Communities and Student Retention: A Qualitative Study. Nursing education perspectives. 2017 Mar/Apr;38(2):75-9. PubMed PMID: 29194300. Epub 2017/12/02. eng.
532	Bauer RN, Kiger S. Nursing Living-Learning Communities and Student Retention: A Qualitative Study. Nursing education perspectives. 2017 Mar/Apr;38(2):75-9. PubMed PMID: 29194300. Epub 2017/12/02. eng.
533	Bauer RN, Kiger S. Nursing living-learning communities and student retention: A qualitative study. Nursing education perspectives. 2017;38(2):75-9.
534	Bauer RN, Kiger S. Nursing living-learning communities and student retention: A qualitative study. Nursing education perspectives. 2017;38(2):75-9.
535	Baxter P, DiCenso A, Donald F, Martin-Misener R, Opsteen J, Chambers T. Continuing education for primary health care nurse practitioners in Ontario, Canada. Nurse education today. 2013;33(4):353-7.
536	Bayer AE, Schoenfeldt LF. Student Interchangeability In Three-Year and Four-Year Nursing Programs. J Hum Resources; 1970.
537	Bayliss-Pratt LM. Implementing and enacting placement learning precepts in UK pre-registration nurse education: a caste study experience: University of Southampton; 2009.
538	Beacham T, Askew RW, William PR. Strategies to increase racial/ethnic student participation in the nursing profession. The ABNF journal : official journal of the Association of Black Nursing Faculty in Higher Education, Inc. 2009 Summer;20(3):69-72. PubMed PMID: 19715225. Epub 2009/09/01. eng.
539	Beacham T, Askew RW, William PR. Strategies to increase racial/ethnic student participation in the nursing profession. The ABNF journal : official journal of the Association of Black Nursing Faculty in Higher Education, Inc. 2009 Summer;20(3):69-72. PubMed PMID: 19715225. Epub 2009/09/01. eng.
540	Beacham T, Askew RW, William PR. Strategies to increase racial/ethnic student participation in the nursing profession. The ABNF journal : official journal of the Association of Black Nursing Faculty in Higher Education, Inc. 2009;20(3):69-72.
541	Beacham T, Askew RW, William PR. Strategies to increase racial/ethnic student participation in the nursing profession. The ABNF journal : official journal of the Association of Black Nursing Faculty in Higher Education, Inc. 2009;20(3):69-72.
542	Beard KV. Nursing Faculty Roles in Teaching Racially and Ethnically Diverse Nursing Students in a Registered Nurse Program: ProQuest LLC; 2009.
543	Beard KV. Nursing Faculty Roles in Teaching Racially and Ethnically Diverse Nursing Students in a Registered Nurse Program: ProQuest LLC; 2009.
544	Beard KV, Julion WA. Does race still matter in nursing? The narratives of African-American nursing faculty members. Nursing outlook. 2016 Nov - Dec;64(6):583-96. PubMed PMID: 27432213. Epub 2016/07/20. eng.
545	Beard KV, Julion WA. Does race still matter in nursing? The narratives of African-American nursing faculty members. Nursing outlook. 2016 Nov - Dec;64(6):583-96. PubMed PMID: 27432213. Epub 2016/07/20. eng.
546	Beard KV, Julion WA. Does race still matter in nursing? The narratives of African-American nursing faculty members. Nursing outlook. 2016;64(6):583-96.
547	Beard KV, Julion WA. Does race still matter in nursing? The narratives of African-American nursing faculty members. Nursing outlook. 2016;64(6):583-96.
548	Beattie M, Smith A, Kyle RG. Sadness, socialisation and shifted perceptions: school pupils' stories of a pre-nursing scholarship. Nurse education today. 2014 Jun;34(6):894-8. PubMed PMID: 24612885. Epub 2014/03/13. eng.
549	Beattie M, Smith A, Kyle RG. Sadness, socialisation and shifted perceptions: School pupils' stories of a pre-nursing scholarship. Nurse education today. 2014;34(6):894-8.
550	Beaty J, Young W, Slepkov M, Isaac W, Matthews S. The Ontario new graduate nursing initiative: An exploratory process evaluation. Healthcare Policy. 2009;4(4):43-50.
551	Beauvais AM, Stewart JG, DeNisco S, Beauvais JE. Factors related to academic success among nursing students: a descriptive correlational research study. Nurse education today. 2014 Jun;34(6):918-23. PubMed PMID: 24380623. Epub 2014/01/02. eng.
552	Beauvais AM, Stewart JG, DeNisco S, Beauvais JE. Factors related to academic success among nursing students: a descriptive correlational research study. Nurse education today. 2014 Jun;34(6):918-23. PubMed PMID: 24380623. Epub 2014/01/02. eng.
553	Beauvais AM, Stewart JG, DeNisco S, Beauvais JE. Factors related to academic success among nursing students: a descriptive correlational research study. Nurse education today. 2014 Jun;34(6):918-23. PubMed PMID: 24380623. Epub 2014/01/02. eng.
554	Beauvais AM, Stewart JG, DeNisco S, Beauvais JE. Factors related to academic success among nursing students: a descriptive correlational research study. Nurse education today. 2014 Jun;34(6):918-23. PubMed PMID: 24380623. Epub 2014/01/02. eng.
555	Beauvais AM, Stewart JG, DeNisco S, Beauvais JE. Factors related to academic success among nursing students: A descriptive correlational research study. Nurse education today. 2014;34(6):918-23.
556	Beauvais AM, Stewart JG, DeNisco S, Beauvais JE. Factors related to academic success among nursing students: A descriptive correlational research study. Nurse education today. 2014;34(6):918-23.
557	Beauvais AM, Stewart JG, DeNisco S, Beauvais JE. Factors related to academic success among nursing students: A descriptive correlational research study. Nurse education today. 2014;34(6):918-23.
558	Beauvais AM, Stewart JG, DeNisco S, Beauvais JE. Factors related to academic success among nursing students: A descriptive correlational research study. Nurse education today. 2014;34(6):918-23.
559	Beck P, Githens JH, Clinkscales D, Yamamoto D, Riley CM, Ward HP. Recruitment and retention program for minority and disadvantaged students. Journal of medical education. 1978 Aug;53(8):651-7. PubMed PMID: 682156. Epub 1978/08/01. eng.
560	Beck P, Githens JH, Clinkscales D, Yamamoto D, Riley CM, Ward HP. Recruitment and retention program for minority and disadvantaged students. Journal of medical education. 1978;53(8):651-7.
561	Becker H, Sands D. The relationship of empathy to clinical experience among male and female nursing students. The Journal of nursing education. 1988 May;27(5):198-203. PubMed PMID: 2839638. Epub 1988/05/01. eng.
562	Becker H, Sands D. The relationship of empathy to clinical experience among male and female nursing students. The Journal of nursing education. 1988;27(5):198-203.
563	Becker H, Timmerman GM, Delville C, Seo E. A Multifaceted Model to Evaluate Interprofessional Education in Clinical Nurse Specialist Programs. Clinical nurse specialist CNS. 2017 Sep/Oct;31(5):243-51. PubMed PMID: 28806230. Epub 2017/08/15. eng.
564	Becker H, Timmerman GM, Delville C, Seo E. A Multifaceted Model to Evaluate Interprofessional Education in Clinical Nurse Specialist Programs. Clinical Nurse Specialist. 2017;31(5):243-51.
565	Becker MH, Katatsky ME, Seidel HM. Unsuccessful medical school applicants as a potential health manpower resource. HLTH SERVREP. 1974;89(2):162-9.
566	Beckstead JW. Isolating and Examining Sources of Suppression and Multicollinearity in Multiple Linear Regression. Multivariate Behavioral Research. 2012 01/01/;47(2):224-46. PubMed PMID: EJ962273.
567	Becktell PJ. The effect of freedom on the learning of gifted nursing students. The Journal of nursing education. 1981 Nov;20(9):24-30. PubMed PMID: 6273372. Epub 1981/11/01. eng.
568	Becktell PJ. The effect of freedom on the learning of gifted nursing students. The Journal of nursing education. 1981;20(9):24-30.
569	Beddingfield S, Davis BW, Gilmore M, Jenkins L. The effect of high-fidelity simulation on examination performance. Teaching and Learning in Nursing. 2011;6(2):46-9.
570	Beebe LH, Roman M, Raynor H, Thompson D, Ray S. Transforming Health Care Through Interprofessional Graduate Education. Perspectives in psychiatric care. 2018;54(1):19-24.
571	Beech B, Leather P. Evaluating a management of aggression unit for student nurses. Journal of advanced nursing. 2003 Dec;44(6):603-12. PubMed PMID: 14651683. Epub 2003/12/04. eng.
572	Beech B, Leather P. Evaluating a management of aggression unit for student nurses. Journal of advanced nursing. 2003;44(6):603-12.
573	Beechinor LA, Fitzpatrick JJ. Demands of immigration among nurses from Canada and the Philippines. International journal of nursing practice. 2008 Apr;14(2):178-87. PubMed PMID: 18315831. Epub 2008/03/05. eng.
574	Beechinor LAV, Fitzpatrick JJ. Demands of immigration among nurses from canada and the Philippines. International journal of nursing practice. 2008;14(2):178-87.
575	Beeman PB, Waterhouse JK. NCLEX-RN performance: Predicting success on the computerized examination. Journal of Professional Nursing. 2001;17(4):158-65.
576	Beeman PB, Waterhouse JK. NCLEX-RN performance: Predicting success on the computerized examination. Journal of Professional Nursing. 2001;17(4):158-65.
577	Beeman PB, Waterhouse JK. NCLEX-RN performance: Predicting success on the computerized examination. Journal of Professional Nursing. 2001;17(4):158-65.
578	Beeman PB, Waterhouse JK. Post-graduation factors predicting NCLEX-RN success. Nurse educator. 2003 Nov-Dec;28(6):257-60. PubMed PMID: 14624123. Epub 2003/11/19. eng.
579	Beggs C. The Ontario Northern Outreach Program in physical therapy. Physiotherapy Canada. 1988;40(2):80-5.
580	Begley CM. 'Knowing your place': student midwives' views of relationships in midwifery in Ireland. Midwifery. 2001 Sep;17(3):222-33. PubMed PMID: 11502142. Epub 2001/08/15. eng.
581	Begley CM. 'Knowing your place': Student midwives' views of relationships in midwifery in Ireland. Midwifery. 2001;17(3):222-33.
582	Beigi M, Bahreini S, Valiani M, Rahimi M, Danesh-Shahraki A. Investigation of the causes of maternal mortality using root cause analysis in Isfahan, Iran in 2013-2014. Iranian journal of nursing and midwifery research. 2015 May-Jun;20(3):315-21. PubMed PMID: 26120330. Pubmed Central PMCID: PMC4462055. Epub 2015/06/30. eng.
583	Beitz JM, Wieland D. Analyzing the teaching effectiveness of clinical nursing faculty of full- and part-time generic BSN, LPN-BSN, and RN-BSN nursing students. Journal of Professional Nursing. 2005;21(1):32-45.
584	Bektas M, Bektas I, Ayar D, Selekoglu Y, Ayar U, Kudubes AA, et al. Psychometric Properties of Turkish Version of Pediatric Daytime Sleepiness Scale (PDSS-T). Asian nursing research. 2016;10(1):62-7.
585	Belbin RM, Toye J. Trainability tests and the recruitment of student nurses. Journal of advanced nursing. 1978;3(3):277-85.
586	Belcheir MJ, Boise State Univ IDOoIA. Academic Profile Results for Selected Nursing Students. Research Report 2002-05. 2002.
587	Belcher MJ, Miami-Dade Community Coll FLOoIR. Factors That Affect Success in Nursing. Research Report No. 89-28R. 1989.
588	Belfer C. Making the most of a clinical experience. Nursing. 2015 Aug;45(8):27-8. PubMed PMID: 26166275. Epub 2015/07/15. eng.
589	Belfer C. Making the most of a clinical experience. Nursing. 2015;45(8):27-8.
590	Belfield C, Scott M, Zeidenberg M. What about the non-completers? The labor market returns to progress in community college. Economics of Education Review. 2015;49:42-156.
591	Bell C. Stressors Experienced by Nursing Students Enrolled in Baccalaureate Second Degree Accelerated Registered Nursing Programs: ProQuest LLC; 2017.
592	Bell C. Stressors Experienced by Nursing Students Enrolled in Baccalaureate Second Degree Accelerated Registered Nursing Programs: ProQuest LLC; 2017.
593	Bell J, Rose V. Open Forum: on student wastage. Nursing mirror and midwives journal. 1969 Mar 14;128(11):48-9. PubMed PMID: 5192044. Epub 1969/03/14. eng.
594	Bell J, Rose V. Open Forum: on student wastage. Nursing mirror and midwives journal. 1969;128(11):48-9.
595	Bellack JP. Advice for new (and seasoned) faculty. Journal of Nursing Education. 2003;42(9):383-4.
596	Bellack JP. Why plagiarism matters. Journal of Nursing Education. 2004;43(12):527-8.
597	Bellefleur CM, Bennett-Murray J, Gulino M, Liebert D, Mirabito M. Minority nursing students: strategies for retention. Journal of National Black Nurses' Association : JNBNA. 2009 Jul;20(1):42-51. PubMed PMID: 19691183. Epub 2009/08/21. eng.
598	Bellefleur CM, Bennett-Murray J, Gulino M, Liebert D, Mirabito M. Minority nursing students: strategies for retention. Journal of National Black Nurses' Association : JNBNA. 2009;20(1):42-51.
599	Bellefontaine P, Eden V. Nova Scotia: late career nurse and new graduate transition. Nursing leadership (Toronto, Ont). 2012 Mar;25 Spec No 2012:51-60. PubMed PMID: 22398478. Epub 2012/03/09. eng.
600	Bellefontaine P, Eden V. Nova Scotia: late career nurse and new graduate transition. Nursing leadership (Toronto, Ont). 2012;25 Spec No 2012:51-60.
601	Bello A, et al., Norwalk Community Coll CT. Factors Which Predict Success or Failure in an Associate Degree Nursing Program. Final Report. 1977.
602	Bell-Scriber MJ. Warming the nursing education climate for traditional-age learners who are male. Nursing education perspectives. 2008 May-Jun;29(3):143-50. PubMed PMID: 18575237. Epub 2008/06/26. eng.
603	Bell-Scriber MJ. Warming the nursing education climate for traditional-age learners who are male. Nursing education perspectives. 2008 May-Jun;29(3):143-50. PubMed PMID: 18575237. Epub 2008/06/26. eng.
604	Bell-Scriber MJ. Warming the nursing education climate for traditional-age learners who are male. Nursing education perspectives. 2008;29(3):143-50.
605	Bell-Scriber MJ. Warming the nursing education climate for traditional-age learners who are male. Nursing education perspectives. 2008;29(3):143-50.
606	Benda EJ. The relationship among variables in Tinto's conceptual model and attrition of bachelor's degree nursing students. Journal of professional nursing : official journal of the American Association of Colleges of Nursing. 1991 Jan-Feb;7(1):16-24. PubMed PMID: 2005297. Epub 1991/01/01. eng.
607	Benda EJ. The relationship among variables in Tinto's conceptual model and attrition of bachelor's degree nursing students. Journal of professional nursing : official journal of the American Association of Colleges of Nursing. 1991 Jan-Feb;7(1):16-24. PubMed PMID: 2005297. Epub 1991/01/01. eng.
608	Benda EJ. The relationship among variables in Tinto's conceptual model and attrition of bachelor's degree nursing students. Journal of professional nursing : official journal of the American Association of Colleges of Nursing. 1991 Jan-Feb;7(1):16-24. PubMed PMID: 2005297. Epub 1991/01/01. eng.
609	Benda EJ. The Relationship among Variables in Tinto's Conceptual Model and Attrition of Bachelor's Degree Nursing Students. Journal of Professional Nursing. 1991 01/01/;7(1):16-24. PubMed PMID: EJ420885.
610	Benda EJ. The relationship among variables in Tinto's conceptual model and attrition of bachelor's degree nursing students. Journal of Professional Nursing. 1991;7(1):16-24.
611	Benda EJ. The relationship among variables in Tinto's conceptual model and attrition of bachelor's degree nursing students. Journal of Professional Nursing. 1991;7(1):16-24.
612	Benda EJ. The relationship among variables in Tinto's conceptual model and attrition of bachelor's degree nursing students. Journal of Professional Nursing. 1991;7(1):16-24.
613	Bendall E. The learning process in student nurses. 2. Nursing times. 1971;67(44):Suppl:173-5.
614	Bendall ER. WASTAGE, SICKNESS AND ALLOCATION. A SURVEY OF STUDENT NURSES. Nursing times. 1965 Jun 4;61:760-3. PubMed PMID: 14303686. Epub 1965/06/04. eng.
615	Bendall ER. WASTAGE, SICKNESS AND ALLOCATION. A SURVEY OF STUDENT NURSES. Nursing times. 1965;61:760-3.
616	Bendall ER. Calculating wastage rates. Nursing times. 1967 Sep 29;63(39):1300-1. PubMed PMID: 6048058. Epub 1967/09/29. eng.
617	Bendall ER. Calculating wastage rates. Nursing times. 1967 Sep 29;63(39):1300-1. PubMed PMID: 6048058. Epub 1967/09/29. eng.
618	Bendall ER. Calculating wastage rates. Nursing times. 1967;63(39):1300-1.
619	Bendall ER. Calculating wastage rates. Nursing times. 1967;63(39):1300-1.
620	Bendsen AH, Egendal J, Jelsbak VA, Kristensen M, Mikkelsen TR, Pasgaard NJ, editors. Student engagement and perceptions of quality in flexible online study programs. Proceedings of the European Conference on e-Learning, ECEL; 2018.
621	Benenson TF, Bronx Community Coll NY. Remediation of Non-Cognitive and Achievement Deficits in Disadvantaged Community College Freshmen--Project LINK. ESEA Title III Project No. 42-736-109. 1974.
622	Benenson TF, Bronx Community Coll NY. Remediation of Non-Cognitive and Achievement Deficits in Disadvantaged Community College Freshmen--Project LINK. ESEA Title III Project No. 42-736-109. 1974.
623	Benham B, Hawley D. The effectiveness of tools used to evaluate successful critical decision making skills for applicants to healthcare graduate educational programs: a systematic review. JBI database of systematic reviews and implementation reports. 2015 May 15;13(4):231-75. PubMed PMID: 26447081. Epub 2015/10/09. eng.
624	Bennett A, Thompson NN, Holladay B, Bugbee A, Steward CA. ASCP wage and vacancy survey of U.S. medical laboratories. Laboratory Medicine. 2009;40(3):133-41.
625	Bennett P, Barlow V, Brown J, Jones D. What do graduate registered nurses want from jobs in rural/remote Australian communities? Journal of nursing management. 2012;20(4):485-90.
626	Bennett PN, Gum L, Lindeman I, Lawn S, McAllister S, Richards J, et al. Faculty perceptions of interprofessional education. Nurse education today. 2011 Aug;31(6):571-6. PubMed PMID: 21041006. Epub 2010/11/03. eng.
627	Bennett PN, Gum L, Lindeman I, Lawn S, McAllister S, Richards J, et al. Faculty perceptions of interprofessional education. Nurse education today. 2011;31(6):571-6.
628	Bensfield LA, Olech MJ, Horsley TL. Simulation for high-stakes evaluation in nursing. Nurse educator. 2012 Mar-Apr;37(2):71-4. PubMed PMID: 22327531. Epub 2012/02/14. eng.
629	Bensfield LA, Olech MJ, Horsley TL. Simulation for high-stakes evaluation in nursing. Nurse educator. 2012;37(2):71-4.
630	Benton D. Caffeine: use and abuse. Nursing standard (Royal College of Nursing (Great Britain) : 1987). 1989 Jul 29;44(3):34-6. PubMed PMID: 2505124. Epub 1989/07/29. eng.
631	Benton D. Caffeine: use and abuse. Nursing standard (Royal College of Nursing (Great Britain) : 1987). 1989;44(3):34-6.
632	Benzies KM, Shah V, Aziz K, Isaranuwatchai W, Palacio-Derflingher L, Scotland J, et al. Family Integrated Care (FICare) in Level II Neonatal Intensive Care Units: study protocol for a cluster randomized controlled trial. Trials. 2017 Oct 10;18(1):467. PubMed PMID: 29017578. Pubmed Central PMCID: PMC5634877. Epub 2017/10/12. eng.
633	Beogo I, Liu CY, Dlamini CP, Gagnon MP. Registered Nurse to Bachelor of Science in Nursing: nesting a fast-track to traditional generic program, teachings from nursing education in Burkina Faso. BMC nursing. 2015;14:66. PubMed PMID: 26633940. Pubmed Central PMCID: PMC4667505. Epub 2015/12/04. eng.
634	Beogo I, Liu CY, Dlamini CP, Gagnon MP. Registered Nurse to Bachelor of Science in Nursing: Nesting a fast-track to traditional generic program, teachings from nursing education in Burkina Faso. BMC nursing. 2015;14(1).
635	Berbiglia VA, Goddard L, Godbole KB. The Honors Program: pathway to excellence. The Journal of nursing education. 1993 Oct;32(8):379-80. PubMed PMID: 8229288. Epub 1993/10/01. eng.
636	Berbiglia VA, Goddard L, Godbole KB. The Honors Program: pathway to excellence. The Journal of nursing education. 1993;32(8):379-80.
637	Berg CL, Lindseth G. Students' perspectives of effective and ineffective nursing instructors. Journal of Nursing Education. 2004;43(12):565-8.
638	Berg IA. A study of success and failure among student nurses. The Journal of applied psychology. 1947 Aug;31(4):389-96. PubMed PMID: 20258408. Epub 1947/08/01. eng.
639	Bergman R. [Selection through research]. ha-Ahot be-Yisrael. 1969 Dec;15(72):7-11. PubMed PMID: 5199293. Epub 1969/12/01. heb.
640	Bergman R. Selection through research. ha-Ahot be-Yisrael. 1969;15(72):7-11.
641	Bergman R. Evaluation of the Tel-Aviv University post-basic baccalaureate nursing programme. II. International journal of nursing studies. 1973 Jan 5;10(1):21-32. PubMed PMID: 4486945. Epub 1973/01/05. eng.
642	Bergman R. Evaluation of the Tel-Aviv University post-basic baccalaureate nursing programme-II. International journal of nursing studies. 1973;10(1):21-"6,IN1-IN4,7-32".
643	Bergman R, Ron R, Rotenberg A, Sharon R, Zwanger L. Multi-applications to nursing education programs in Israel-facts and issues. International journal of nursing studies. 1978;15(2):83-90.
644	Bergman R, Rotenberg A, Ron R, Sharon R, Zwanger L. 'Non-starters' in schools for registered nurses in Israel--1975-1976. International journal of nursing studies. 1979;16(2):151-7. PubMed PMID: 255454. Epub 1979/01/01. eng.
645	Bergman R, Rotenberg A, Ron R, Sharon R, Zwanger L. 'Non-starters' in schools for registered nurses in Israel-1975-1976. International journal of nursing studies. 1979;16(2):151-7.
646	Bergren MD. Child and adolescent mental health web resources. The Journal of school nursing : the official publication of the National Association of School Nurses. 2002 Aug;18(4):226-8. PubMed PMID: 12201661. Epub 2002/08/31. eng.
647	Bergren MD. Child and adolescent mental health web resources. The Journal of school nursing : the official publication of the National Association of School Nurses. 2002;18(4):226-8.
648	Bergren MD. Data destruction. The Journal of school nursing : the official publication of the National Association of School Nurses. 2005;21(4):243-6.
649	Bergstrom N. Predicting success in graduate clinical specialty programs. Nursing research. 1985;34(6).
650	Bergstrom N. Predicting success in graduate clinical specialty programs. Nursing research. 1985;34(6).
651	Berk RA, Naumann PL, Appling SE. Beyond student ratings: Peer observation of classroom and clinical teaching. International journal of nursing education scholarship. 2004;1(1).
652	Bernier SL. Associate degree nursing programs. Response to the nursing shortage. Nursing leadership forum. 2003;7(4):137-9.
653	Bernstein L, Turrell ES, Dana RH. MOTIVATION FOR NURSING. Nursing research. 1965;14:222-6. PubMed PMID: 14346005. Epub 1965/01/01. eng.
654	Bernstein L, Turrell ES, Dana RH. Motivation for nursing. Nursing research. 1965;14(3):222-6.
655	Berry DC, Neal M, Hall EG, McMurray RG, Schwartz TA, Skelly AH, et al. Recruitment and retention strategies for a community-based weight management study for multi-ethnic elementary school children and their parents. Public health nursing (Boston, Mass). 2013 Jan;30(1):80-6. PubMed PMID: 23294390. Pubmed Central PMCID: PMC3541525. Epub 2013/01/09. eng.
656	Berry DM, Bass CP. Successfully recruiting, surveying, and retaining college students: a description of methods for the Risk, Religiosity, and Emerging Adulthood Study. Research in nursing & health. 2012 Dec;35(6):659-70. PubMed PMID: 22753170. Epub 2012/07/04. eng.
657	Bertrand JT, Bidashimwa D, Makani PB, Hernandez JH, Akilimali P, Binanga A. An observational study to test the acceptability and feasibility of using medical and nursing students to instruct clients in DMPA-SC self-injection at the community level in Kinshasa. Contraception. 2018;98(5):411-7.
658	Bessent H. A curriculum design for disadvantaged students in a baccalaureate nursing program. Abstracts of Hospital Management Studies. 1972;9(2):07068-89p.
659	Best NC, Oppewal S, Travers D. Exploring School Nurse Interventions and Health and Education Outcomes: An Integrative Review. The Journal of school nursing : the official publication of the National Association of School Nurses. 2018 Feb;34(1):14-27. PubMed PMID: 29207914. Epub 2017/12/07. eng.
660	Best NC, Oppewal S, Travers D. Exploring School Nurse Interventions and Health and Education Outcomes: An Integrative Review. Journal of School Nursing. 2018;34(1):14-27.
661	Best O, Stuart L. An Aboriginal nurse-led working model for success in graduating Indigenous Australian nurses. Contemporary nurse. 2014;48(1):59-66. PubMed PMID: 25410196. Epub 2014/11/21. eng.
662	Best O, Stuart L. An Aboriginal nurse-led working model for success in graduating Indigenous Australian nurses. Contemporary nurse. 2014 Jun 20:4082-101. PubMed PMID: 24950896. Epub 2014/06/22. eng.
663	Best O, Stuart L. An Aboriginal nurse-led working model for success in graduating Indigenous Australian nurses. Contemporary nurse. 2014;48(1):59-66. PubMed PMID: 25410196. Epub 2014/11/21. eng.
664	Best O, Stuart L. An Aboriginal nurse-led working model for success in graduating Indigenous Australian nurses. Contemporary nurse. 2014 Jun 20:4082-101. PubMed PMID: 24950896. Epub 2014/06/22. eng.
665	Best O, Stuart L. An Aboriginal nurse-led working model for success in graduating Indigenous Australian nurses. Contemporary nurse. 2014;48(1):59-66.
666	Best O, Stuart L. An Aboriginal nurse-led working model for success in graduating Indigenous Australian nurses. Contemporary nurse. 2014;48(1):59-66.
667	Best O, Stuart L. An Aboriginal nurse-led working model for success in graduating Indigenous Australian nurses. Contemporary nurse. 2014;48(1):59-66.
668	Best O, Stuart L. An Aboriginal nurse-led working model for success in graduating Indigenous Australian nurses. Contemporary nurse. 2014;48(1):59-66.
669	Bethards ML. Applying Social Learning Theory to the Observer Role in Simulation. Clinical Simulation in Nursing. 2014;10(2):e65-e9.
670	Bettencourt AF, Gross D, Ho G, Perrin N. The Costly Consequences of not Being Socially and Behaviorally Ready to Learn by Kindergarten in Baltimore City. Journal of urban health : bulletin of the New York Academy of Medicine. 2018 Feb;95(1):36-50. PubMed PMID: 29204846. Pubmed Central PMCID: PMC5862700. Epub 2017/12/06. eng.
671	Betts KJ, Shirley JA, Kennedy R. Identifying Academic & Social Risk Factors of Baccalaureate Nursing Students Using the College Persistence Questionnaire. Journal of Education and Practice. 2017 01/01/;8(12):159-67. PubMed PMID: EJ1140641.
672	Betz CL. Examining the status of special education students: implications for pediatric nurses. Journal of pediatric nursing. 2006 Feb;21(1):1-3. PubMed PMID: 16428008. Epub 2006/01/24. eng.
673	Betz CL. Examining the status of special education students: Implications for pediatric nurses. Journal of pediatric nursing. 2006;21(1):1-3.
674	Beverly JD, editor Interactive pre-simulation strategies: Engaging students in experiential learning from the start. IMETI 2013 - 6th International Multi-Conference on Engineering and Technological Innovation, Proceedings; 2013.
675	Bharj KK, Embo M. Factors affecting quality of midwifery students learning in the workplace: Results of two ICM congress workshops. Midwifery. 2018 Jul;62:116-8. PubMed PMID: 29674174. Epub 2018/04/21. eng.
676	Bharj KK, Embo M. Factors affecting quality of midwifery students learning in the workplace: Results of two ICM congress workshops. Midwifery. 2018;62:116-8.
677	Bhugra D, Sartorius N, Fiorillo A, Evans-Lacko S, Ventriglio A, Hermans MHM, et al. EPA guidance on how to improve the image of psychiatry and of the psychiatrist. European Psychiatry. 2015;30(3):423-30.
678	Biegert LE, Withrow MJ. A Comparison of the Effectiveness of Individualized and Traditional Instructional Methods for Student Nurses. 1978.
679	Bielan O, Kurnatowska O, Kurnatowska AJ. Professional burnout among studying nurses. Psychiatria i Psychologia Kliniczna. 2011;11(3):175-82.
680	Bieszad JM, Lawlor MA. The development and use of level objectives in a diploma program. The Journal of nursing education. 1973 Nov;12(4):30-8. PubMed PMID: 4148598. Epub 1973/11/01. eng.
681	Bieszad JM, Lawlor MA. The development and use of level objectives in a diploma program. The Journal of nursing education. 1973;12(4):30-8.
682	Bigbee J, Mixon D. Recruitment and retention of rural nursing students: a retrospective study. Rural and remote health. 2013 Oct-Dec;13(4):2486. PubMed PMID: 24160687. Epub 2013/10/29. eng.
683	Bigbee J, Mixon D. Recruitment and retention of rural nursing students: a retrospective study. Rural and remote health. 2013 Oct-Dec;13(4):2486. PubMed PMID: 24160687. Epub 2013/10/29. eng.
684	Bigbee J, Mixon D. Recruitment and retention of rural nursing students: A retrospective study. Rural and remote health. 2013;13(4).
685	Bigbee J, Mixon D. Recruitment and retention of rural nursing students: A retrospective study. Rural and remote health. 2013;13(4).
686	Billett S, Newton J, Ockerby CM. Socio-Personal Premises for Selecting and Securing an Occupation as Vocation. Studies in the Education of Adults. 2010 01/01/;42(1):47-62. PubMed PMID: EJ891143.
687	Billings DM. Factors related to progress towards completion of correspondence courses in a baccalaureate nursing programme. Journal of advanced nursing. 1987 Nov;12(6):743-50. PubMed PMID: 3693732. Epub 1987/11/01. eng.
688	Billings DM. Factors related to progress towards completion of correspondence courses in a baccalaureate nursing programme. Journal of advanced nursing. 1987 Nov;12(6):743-50. PubMed PMID: 3693732. Epub 1987/11/01. eng.
689	Billings DM. Factors related to progress towards completion of correspondence courses in a baccalaureate nursing programme. Journal of advanced nursing. 1987;12(6):743-50.
690	Billings DM. Factors related to progress towards completion of correspondence courses in a baccalaureate nursing programme. Journal of advanced nursing. 1987;12(6):743-50.
691	Billings DM, Cobb KL. Effects of Learning Style Preferences, Attitude and GPA on Learner Achievement Using Computer Assisted Interactive Videodisc Instruction. Journal of Computer-Based Instruction. 1992 01/01/;19(1):12-6. PubMed PMID: EJ443334.
692	Bindler R, Bayne T. Do baccalaureate students possess basic mathematics proficiency? The Journal of nursing education. 1984 May;23(5):192-7. PubMed PMID: 6325635. Epub 1984/05/01. eng.
693	Bindler R, Bayne T. Do baccalaureate students possess basic mathematics proficiency? The Journal of nursing education. 1984;23(5):192-7.
694	Binetti P, De Marinis MG, Matarese M, Tartaglini D. [A specialization course for clinical tutors: experience of the specialty course no. III at the University Campus of Biomedicine, Rome, Italy]. Professioni infermieristiche. 1999 Apr-Jun;52(2):84-91. PubMed PMID: 11235072. Epub 2001/03/10. La formazione del tutore clinico: l'esperienza del III Corso di Perfezionamento presso L'Universita Campus …
695	Binetti P, De Marinis MG, Matarese M, Tartaglini D. A specialization course for clinical tutors: experience of the specialty course no. III at the University Campus of Biomedicine, Rome, Italy. Professioni infermieristiche. 1999;52(2):84-91.
696	Bingöl G, Gebeş R, Yavuz R. An analysis of students' general state of health at Amasya School of Health Sciences according to some variables. Goztepe Tip Dergisi. 2012;27(3):106-11.
697	Birch L, Jones N, Doyle PM, Green P, McLaughlin A, Champney C, et al. Obstetric skills drills: Evaluation of teaching methods. Nurse education today. 2007;27(8):915-22.
698	Birkenbach XC. School performance and stability of student nurses. Curationis. 1981 Mar;3(4):27-9. PubMed PMID: 6914922. Epub 1981/03/01. eng.
699	Birkenbach XC. School performance and stability of student nurses. Curationis. 1981;3(4):27-9.
700	Birks M, Cant R, Al-Motlaq M, Jones J. I don't want to become a scientist: Undergraduate nursing students' perceivedvalue of course content. Australian Journal of Advanced Nursing. 2011;28(4):20-7.
701	Birks M, Chapman Y, Ralph N. Assisting the transition: Establishment of a first year experience coordinator role for nursing students. New Developments in Nursing Education Research2014. p. 77-90.
702	Birks M, Chapman Y, Ralph N, McPherson C, Eliot M, Coyle M. Undergraduate Nursing Studies: The First-Year Experience. Journal of Institutional Research. 2013 08/01/;18(1):26-35. PubMed PMID: EJ1094101.
703	Birks M, Hartin P, Woods C, Emmanuel E, Hitchins M. Students' perceptions of the use of eportfolios in nursing and midwifery education. Nurse education in practice. 2016 May;18:46-51. PubMed PMID: 27235565. Epub 2016/05/29. eng.
704	Birks M, Hartin P, Woods C, Emmanuel E, Hitchins M. Students' perceptions of the use of eportfolios in nursing and midwifery education. Nurse education in practice. 2016;18:46-51.
705	Birks M, Smithson J, Antney J, Zhao L, Burkot C. Exploring the paradox: A cross-sectional study of academic dishonesty among Australian nursing students. Nurse education today. 2018;65:96-101.
706	Bitsika E, Karlis G, Iacovidou N, Georgiou M, Kontodima P, Vardaki Z, et al. Comparative analysis of two venipuncture learning methods on nursing students. Nurse education today. 2014 Jan;34(1):15-8. PubMed PMID: 23623278. Epub 2013/04/30. eng.
707	Bitsika E, Karlis G, Iacovidou N, Georgiou M, Kontodima P, Vardaki Z, et al. Comparative analysis of two venipuncture learning methods on nursing students. Nurse education today. 2014;34(1):15-8.
708	Bittman BB, Snyder C, Bruhn KT, Liebfreid F, Stevens CK, Westengard J, et al. Recreational music-making: an integrative group intervention for reducing burnout and improving mood states in first year associate degree nursing students: insights and economic impact. International journal of nursing education scholarship. 2004;1:Article12. PubMed PMID: 16646877. Epub 2006/05/02. eng.
709	Bittman BB, Snyder C, Bruhn KT, Liebfreid F, Stevens CK, Westengard J, et al. Recreational Music-making: An integrative group intervention for reducing burnout and improving mood states in first year associate degree nursing students: Insights and economic impact. International journal of nursing education scholarship. 2004;1(1).
710	Bittman BB, Snyder C, Bruhn KT, Liebfreid F, Stevens CK, Westengard J, et al. Recreational music-making: An integrative group intervention for reducing burnout and improving mood states in first year associate degree nursing students: Insights and economic impact. International journal of nursing education scholarship. 2004;1(1):i-26.
711	Bittman BB, Snyder C, Bruhn KT, Liebfreid F, Stevens CK, Westengard J, et al. Recreational Music-making: An integrative group intervention for reducing burnout and improving mood states in first year associate degree nursing students: Insights and economic impact. International journal of nursing education scholarship. 2004;1(1).
712	Bittner NP, O'Connor M. Focus on retention: Identifying barriers to nurse faculty satisfaction. Nursing education perspectives. 2012 Jul-Aug;33(4):251-4. PubMed PMID: 22916629. Epub 2012/08/25. eng.
713	Bitzer MD, Bitzer DL. Teaching nursing by computer: An evaluative study. Computers in Biology and Medicine. 1973;3(3):187-204.
714	Bitzer MD, Bitzer DL. Teaching nursing by computer: An evaluative study. Computers in Biology and Medicine. 1973;3(3):187-204.
715	Blackborow M, Tuck C, Lambert P, Disney J, Porter J, Jordan A. Mental health of students: position statement. NASN school nurse (Print). 2014 Nov;29(6):323-6. PubMed PMID: 25417334. Epub 2014/11/25. eng.
716	Blackborow M, Tuck C, Lambert P, Disney J, Porter J, Jordan A. Mental health of students: position statement. NASN school nurse (Print). 2014;29(6):323-6.
717	Blackman I. A predictive model identifying latent variables, which influence undergraduate student nurses' achievement in mental health nursing skills. International Education Journal. 2001;2(4):53-64.
718	Blackman I, Hall M, Darmawan IGN. Undergraduate Nurse Variables that Predict Academic Achievement and Clinical Competence in Nursing. International Education Journal. 2007 11/01/;8(2):222-36. PubMed PMID: EJ834246.
719	Blackman I, Hall M, Darmawan Ngurah IG. Undergraduate nurse variables that predict academic achievement and clinical competence in nursing. International Education Journal. 2007;8(2):222-36.
720	Blackman I, Hall M, Darmawan Ngurah IG. Undergraduate nurse variables that predict academic achievement and clinical competence in nursing. International Education Journal. 2007;8(2):222-36.
721	Blackman IR, Giles TM. Can Nursing Students Practice What Is Preached? Factors Impacting Graduating Nurses' Abilities and Achievement to Apply Evidence-Based Practices. Worldviews on evidence-based nursing. 2017 Apr;14(2):108-17. PubMed PMID: 28192634. Epub 2017/02/14. eng.
722	Blackman IR, Giles TM. Can Nursing Students Practice What Is Preached? Factors Impacting Graduating Nurses' Abilities and Achievement to Apply Evidence-Based Practices. Worldviews on evidence-based nursing. 2017;14(2):108-17.
723	Blackstone EG. Current Trends in Associate Degree Nursing Programs. 1974.
724	Blake N, Collins M. Importance of healthy work environment education in nursing schools. AACN Advanced Critical Care. 2017;28(3):289-90.
725	Blakely G, Skirton H, Cooper S, Allum P, Nelmes P. Educational gaming in the health sciences: systematic review. Journal of advanced nursing. 2009 Feb;65(2):259-69. PubMed PMID: 19032512. Epub 2008/11/27. eng.
726	Blakely G, Skirton H, Cooper S, Allum P, Nelmes P. Educational gaming in the health sciences: Systematic review. Journal of advanced nursing. 2009;65(2):259-69.
727	Blanchette P, Chouinard MC, Gueyaud JA. [Teachers' assessment practices in context of nursing clinical education : a qualitative descriptive study.]. Recherche en soins infirmiers. 2017 Jun(129):60-72. PubMed PMID: 28956413. Epub 2017/09/29. Les pratiques evaluatives d'enseignants en soins infirmiers lors des stages : une etude descriptive qualitative. fre.
728	Blenkinsop C. Research: An essential skill of a graduate nurse? Nurse education today. 2003;23(2):83-8.
729	Bliesmer M, Eggenberger S. Strategies for recruiting nursing students. Nurse educator. 1989 Mar-Apr;14(2):17-20. PubMed PMID: 2704439. Epub 1989/03/01. eng.
730	Bliesmer M, Eggenberger S. Strategies for recruiting nursing students. Nurse educator. 1989;14(2):17-20.
731	Bliss S. Could we remedy the ‘crisis of care’ by incorporating mandatory group psychotherapy in nurse education? Nurse education today. 2017;61:25-7.
732	Bliss S. Could we remedy the 'crisis of care' by incorporating mandatory group psychotherapy in nurse education? Nurse education today. 2018 Feb;61:25-7. PubMed PMID: 29153455. Epub 2017/11/21. eng.
733	Block V, Sredl D. Nursing education and professional practice: A collaborative approach to enhance retention. Journal for Nurses in Staff Development. 2006;22(1):23-30.
734	Block V, Sredl D. Nursing education and professional practice: A collaborative approach to enhance retention. Journal for Nurses in Staff Development. 2006;22(1):23-30.
735	Bloom KC, Hough MC. Student satisfaction with technology-enhanced learning. Computers, informatics, nursing : CIN. 2003;21(5):241-6; quiz 7.
736	Bloomfield J, Roberts J, While A. The effect of computer-assisted learning versus conventional teaching methods on the acquisition and retention of handwashing theory and skills in pre-qualification nursing students: a randomised controlled trial. International journal of nursing studies. 2010 Mar;47(3):287-94. PubMed PMID: 19762016. Epub 2009/09/19. eng.
737	Bloomfield J, Roberts J, While A. The effect of computer-assisted learning versus conventional teaching methods on the acquisition and retention of handwashing theory and skills in pre-qualification nursing students: a randomised controlled trial. International journal of nursing studies. 2010 Mar;47(3):287-94. PubMed PMID: 19762016. Epub 2009/09/19. eng.
738	Bloomfield J, Roberts J, While A. The effect of computer-assisted learning versus conventional teaching methods on the acquisition and retention of handwashing theory and skills in pre-qualification nursing students: A randomised controlled trial. International journal of nursing studies. 2010;47(3):287-94.
739	Bloomfield J, Roberts J, While A. The effect of computer-assisted learning versus conventional teaching methods on the acquisition and retention of handwashing theory and skills in pre-qualification nursing students: A randomised controlled trial. International journal of nursing studies. 2010;47(3):287-94.
740	Blowers S, Ramsey P, Merriman C, Grooms J. Patterns of peer tutoring in nursing. The Journal of nursing education. 2003 May;42(5):204-11. PubMed PMID: 12769424. Epub 2003/05/29. eng.
741	Blowers S, Ramsey P, Merriman C, Grooms J. Patterns of peer tutoring in nursing. Journal of Nursing Education. 2003;42(5):204-11.
742	Blowers S, Ramsey P, Merriman C, Grooms J. Patterns of peer tutoring in nursing. Journal of Nursing Education. 2003;42(5):204-11.
743	Blozen BB. Accelerated Baccalaureate Nursing Students: Perceptions of Success: ProQuest LLC; 2010.
744	Blozen BB. Accelerated Baccalaureate Nursing Students: Perceptions of Success: ProQuest LLC; 2010.
745	Blozen BB. The answer is questions: accelerated-nursing students report practice questions are fundamental to first-time NCLEX-RN success. The Journal of the New York State Nurses' Association. 2014;44(1):30-4. PubMed PMID: 26021133. Epub 2014/01/01. eng.
746	Blozen BB. The answer is questions: accelerated-nursing students report practice questions are fundamental to first-time NCLEX-RN success. The Journal of the New York State Nurses' Association. 2014;44(1):30-4. PubMed PMID: 26021133. Epub 2014/01/01. eng.
747	Blozen BB. The answer is questions: accelerated-nursing students report practice questions are fundamental to first-time NCLEX-RN success. The Journal of the New York State Nurses' Association. 2014;44(1):30-4.
748	Blozen BB. The answer is questions: accelerated-nursing students report practice questions are fundamental to first-time NCLEX-RN success. The Journal of the New York State Nurses' Association. 2014;44(1):30-4.
749	Boada I, Rodriguez-Benitez A, Garcia-Gonzalez JM, Olivet J, Carreras V, Sbert M. Using a serious game to complement CPR instruction in a nurse faculty. Computer Methods and Programs in Biomedicine. 2015;122(2):282-91.
750	Boardman L. Building resilience in nursing students: Implementing techniques to foster success. International Journal of Emergency Mental Health. 2016;18(3).
751	Boath E, Jinks A, Thomas N, Thompson R, Evans J, O'Connell P, et al. Don't go with the 'FLO' - a student mobile texting service to enhance nursing student retention. Nurse education today. 2016 Oct;45:80-6. PubMed PMID: 27429410. Epub 2016/07/19. eng.
752	Boath E, Jinks A, Thomas N, Thompson R, Evans J, O'Connell P, et al. Don't go with the 'FLO' - a student mobile texting service to enhance nursing student retention. Nurse education today. 2016 Oct;45:80-6. PubMed PMID: 27429410. Epub 2016/07/19. eng.
753	Boath E, Jinks A, Thomas N, Thompson R, Evans J, O'Connell P, et al. Don't go with the ‘FLO’ – a student mobile texting service to enhance nursing student retention. Nurse education today. 2016;45:80-6.
754	Boath E, Jinks A, Thomas N, Thompson R, Evans J, O'Connell P, et al. Don't go with the ‘FLO’ – a student mobile texting service to enhance nursing student retention. Nurse education today. 2016;45:80-6.
755	Bobo N. Increasing immunization rates through the immunization neighborhood recognizing school-located immunization programs. NASN school nurse (Print). 2014 Sep;29(5):224-8. PubMed PMID: 25272406. Epub 2014/10/03. eng.
756	Bobo N. Increasing immunization rates through the immunization neighborhood recognizing school-located immunization programs. NASN school nurse (Print). 2014;29(5):224-8.
757	Bobo N. Increasing immunization rates through the immunization neighborhood recognizing school-located immunization programs. NASN school nurse (Print). 2014;29(5):224-8.
758	Bobo N, Adams VW, Cooper L. Excellence in school nursing practice: developing a national perspective on school nurse competencies. The Journal of school nursing : the official publication of the National Association of School Nurses. 2002 Oct;18(5):277-85. PubMed PMID: 12387594. Epub 2002/10/22. eng.
759	Bobo N, Adams VW, Cooper L. Excellence in school nursing practice: developing a national perspective on school nurse competencies. The Journal of school nursing : the official publication of the National Association of School Nurses. 2002;18(5):277-85.
760	Boddey K, de Berg K. The Impact of Nursing Students' Prior Chemistry Experience on Academic Performance and Perception of Relevance in a Health Science Course. Chemistry Education Research and Practice. 2015 01/01/;16(2):212-27. PubMed PMID: EJ1057454.
761	Boddey K, De Berg K. The impact of nursing students' prior chemistry experience on academic performance and perception of relevance in a health science course. Chemistry Education Research and Practice. 2015;16(2):212-27.
762	Bodman S. Predicting Success Using HESI A2 Entrance Tests in an Associate Degree Nursing Program: ProQuest LLC; 2012.
763	Bodman S. Predicting Success Using HESI A2 Entrance Tests in an Associate Degree Nursing Program: ProQuest LLC; 2012.
764	Bodor R, Nguyen BJ, Broder K. We are going to name names and call you out! improving the team in the academic operating room environment. Annals of Plastic Surgery. 2017;78(5):S222-S4.
765	Boellaard MR, Brandt CL, Zorn CR. Faculty to faculty: advice for educators new to teaching in accelerated second baccalaureate degree nursing programs. The Journal of nursing education. 2015 Jun;54(6):343-6. PubMed PMID: 26057429. Epub 2015/06/10. eng.
766	Boellaard MR, Brandt CL, Zorn CR. Faculty to faculty: Advice for educators new to teaching in accelerated second baccalaureate degree nursing programs. Journal of Nursing Education. 2015;54(6):343-6.
767	Boettcher EG, et al. A Comparison of the Effects of Computer-Assisted Instruction versus Printed Instruction on Student Learning in the Cognitive Categories of Knowledge and Application. Journal of Computer-Based Instruction. 1981 08/01/;8(1):13-7. PubMed PMID: EJ260145.
768	Bolan C, Grainger P. Students in the BN program - Do their perceptions change? Nurse education today. 2009;29(7):775-9.
769	Boland DH, Scott MA, Kim H, White T, Adams E. Interprofessional immersion: Use of interprofessional education collaborative competencies in side-by-side training of family medicine, pharmacy, nursing, and counselling psychology trainees. Journal of interprofessional care. 2016;30(6):739-46.
770	Boland DL, Sims SL. A comprehensive approach to faculty evaluation. The Journal of nursing education. 1988 Oct;27(8):354-8. PubMed PMID: 2852225. Epub 1988/10/01. eng.
771	Boland DL, Sims SL. A comprehensive approach to faculty evaluation. The Journal of nursing education. 1988;27(8):354-8.
772	Boley P, Whitney K. Grade disputes: considerations for nursing faculty. The Journal of nursing education. 2003 May;42(5):198-203. PubMed PMID: 12769423. Epub 2003/05/29. eng.
773	Boley P, Whitney K. Grade disputes: Considerations for nursing faculty. Journal of Nursing Education. 2003;42(5):198-203.
774	Boley P, Whitney K. Grade disputes: Considerations for nursing faculty. Journal of Nursing Education. 2003;42(5):198-203.
775	Bond ML, Cason CL. Assessing institutional support for Hispanic nursing student retention: a study to evaluate the psychometric properties of two self-assessment inventories. Nursing education perspectives. 2014 May-Jun;35(3):144-9. PubMed PMID: 24988716. Epub 2014/07/06. eng.
776	Bond ML, Cason CL. Assessing institutional support for Hispanic nursing student retention: a study to evaluate the psychometric properties of two self-assessment inventories. Nursing education perspectives. 2014 May-Jun;35(3):144-9. PubMed PMID: 24988716. Epub 2014/07/06. eng.
777	Bond ML, Cason CL. Assessing institutional support for hispanic nursing student retention: A study to evaluate the psychometric properties of two self-assessment inventories. Nursing education perspectives. 2014;35(3):144-9.
778	Bond ML, Cason CL. Assessing institutional support for hispanic nursing student retention: A study to evaluate the psychometric properties of two self-assessment inventories. Nursing education perspectives. 2014;35(3):144-9.
779	Bond ML, Cason CL, Baxley SM. Institutional support for diverse populations: perceptions of Hispanic and african american students and program faculty. Nurse educator. 2015 May-Jun;40(3):134-8. PubMed PMID: 25581437. Epub 2015/01/13. eng.
780	Bond ML, Cason CL, Baxley SM. Institutional support for diverse populations. Nurse educator. 2015;40(3):134-8.
781	Bond ML, Gray JR, Baxley S, Cason CL, Denke L. Voices of hispanic students in baccalaureate nursing programs: Are we listening? Nursing education perspectives. 2008;29(3):136-42.
782	Bond ML, Gray JR, Baxley S, Cason CL, Denke L. Voices of hispanic students in baccalaureate nursing programs: Are we listening? Nursing education perspectives. 2008;29(3):136-42.
783	Bond ML, Gray JR, Baxley S, Cason CL, Denke L, Moon M. Voices of Hispanic students in baccalaureate nursing programs: are we listening? Nursing education perspectives. 2008 May-Jun;29(3):136-42. PubMed PMID: 18575236. Epub 2008/06/26. eng.
784	Bond ML, Gray JR, Baxley S, Cason CL, Denke L, Moon M. Voices of Hispanic students in baccalaureate nursing programs: are we listening? Nursing education perspectives. 2008 May-Jun;29(3):136-42. PubMed PMID: 18575236. Epub 2008/06/26. eng.
785	Bond ML, Kardong-Edgren S, Jones ME. Assessment of professional nursing students’ knowledge and attitudes about patients of diverse cultures. Journal of Professional Nursing. 2001;17(6):305-12.
786	Bondy KN, Jenkins K, Seymour L, Lancaster R, Ishee J. The development and testing of a competency-focused psychiatric nursing clinical evaluation instrument. Archives of psychiatric nursing. 1997 Apr;11(2):66-73. PubMed PMID: 9105106. Epub 1997/04/01. eng.
787	Bondy KN, Jenkins K, Seymour L, Lancaster R, Ishee J. The development and testing of a competency-focused psychiatric nursing clinical evaluation instrument. Archives of psychiatric nursing. 1997;11(2):66-73.
788	Bonner A, MacCulloch P, Gardner T, Chase CW. A student-led demonstration project on fall prevention in a long-term care facility. Geriatric nursing (New York, NY). 2007 Sep-Oct;28(5):312-8. PubMed PMID: 17923288. Epub 2007/10/10. eng.
789	Bonner A, MacCulloch P, Gardner T, Chase CW. A Student-Led Demonstration Project on Fall Prevention in a Long-Term Care Facility. Geriatric Nursing. 2007;28(5):312-8.
790	Bonsaksen T, Brown T, Lim HB, Fong K. Approaches to studying predict academic performance in undergraduate occupational therapy students: a cross-cultural study. BMC medical education. 2017 May 2;17(1):76. PubMed PMID: 28464809. Pubmed Central PMCID: PMC5414187. Epub 2017/05/04. eng.
791	Bonsaksen T, Brown T, Lim HB, Fong K. Approaches to studying predict academic performance in undergraduate occupational therapy students: a cross-cultural study. BMC medical education. 2017 May 2;17(1):76. PubMed PMID: 28464809. Pubmed Central PMCID: PMC5414187. Epub 2017/05/04. eng.
792	Boon J, Graham B, Wainwright M, Warriner S, Currer-Briggs V. Is preceptorship valuable? RCM midwives : the official journal of the Royal College of Midwives. 2005 Feb;8(2):64-6. PubMed PMID: 15732615. Epub 2005/03/01. eng.
793	Boon J, Graham B, Wainwright M, Warriner S, Currer-Briggs V. Is preceptorship valuable? RCM midwives : the official journal of the Royal College of Midwives. 2005;8(2):64-6.
794	Borg Sapiano A, Sammut R, Trapani J. The effectiveness of virtual simulation in improving student nurses’ knowledge and performance during patient deterioration: A pre and post test design. Nurse education today. 2018;62:128-33.
795	Borján E, Mészáros J, Rigó J. Use of high-fidelity simulators for students' evaluation. Orvosi Hetilap. 2015;156(33):1335-40.
796	Boroujeni HM, Rabiei Z, Sharifi A. Factors effective on academic achievement of the students in Shahrekord University of Medical Sciences to enhance them, especially among the students with academic failure. Life Science Journal. 2014;11(9):469-72.
797	Boroujeni HM, Rabiei Z, Sharifi A. Factors effective on academic achievement of the students in Shahrekord University of Medical Sciences to enhance them, especially among the students with academic failure. Life Science Journal. 2014;11(9):469-72.
798	Boroujeni HM, Rabiei Z, Sharifi A. Factors effective on academic achievement of the students in Shahrekord University of Medical Sciences to enhance them, especially among the students with academic failure. Life Science Journal. 2014;11(9):469-72.
799	Borromeo M. Evaluation of students' learning experiences. Newsette - Department of Health National League of Nurses, Manila, Philippines. 1970 Apr-Jun;10(2):3-8. PubMed PMID: 5203972. Epub 1970/04/01. eng.
800	Borromeo M. Evaluation of students' learning experiences. Newsette - Department of Health National League of Nurses, Manila, Philippines. 1970;10(2):3-8.
801	Bortolini E, Kirchner RM, Hildebrandt LM, Leite MT, da Costa MC. Predictive symptoms of depression in schoolchildren in different sociodemographic scenarios. Revista Enfermagem. 2016;24(1).
802	Boruff SM. Experiences of Success by Minority Students Attending a Predominantly Caucasian Nursing Program: ProQuest LLC; 2012.
803	Bosch PC, Doshier SA, Gess-Newsome J. Bilingual nurse Education program: Applicant characteristics that predict success. Nursing education perspectives. 2012;33(2):90-5.
804	Bosek MS. Critique of 'advance directives: curriculum content and preparation of nursing students'. Medsurg nursing : official journal of the Academy of Medical-Surgical Nurses. 2007 Jun;16(3):191-2, 6. PubMed PMID: 17849927. Epub 2007/09/14. eng.
805	Bosek MS. Critique of 'advance directives: curriculum content and preparation of nursing students'. Medsurg nursing : official journal of the Academy of Medical-Surgical Nurses. 2007;16(3):191-"2, 6".
806	Bossema ER, Meijs T, Peters JWB. Early predictors of study success in a Dutch advanced nurse practitioner education program: A retrospective cohort study. Nurse education today. 2017 Oct;57:68-73. PubMed PMID: 28738236. Epub 2017/07/25. eng.
807	Bossema ER, Meijs T, Peters JWB. Early predictors of study success in a Dutch advanced nurse practitioner education program: A retrospective cohort study. Nurse education today. 2017 Oct;57:68-73. PubMed PMID: 28738236. Epub 2017/07/25. eng.
808	Bossema ER, Meijs T, Peters JWB. Early predictors of study success in a Dutch advanced nurse practitioner education program: A retrospective cohort study. Nurse education today. 2017 Oct;57:68-73. PubMed PMID: 28738236. Epub 2017/07/25. eng.
809	Bossema ER, Meijs THJM, Peters JWB. Early predictors of study success in a Dutch advanced nurse practitioner education program: A retrospective cohort study. Nurse education today. 2017;57:68-73.
810	Bossema ER, Meijs THJM, Peters JWB. Early predictors of study success in a Dutch advanced nurse practitioner education program: A retrospective cohort study. Nurse education today. 2017;57:68-73.
811	Bossema ER, Meijs THJM, Peters JWB. Early predictors of study success in a Dutch advanced nurse practitioner education program: A retrospective cohort study. Nurse education today. 2017;57:68-73.
812	Bosso LO, da Silva RM, Costa ALS. Biosocial-academic profile and stress in first- and fourth-year nursing students. Investigacion y Educacion en Enfermeria. 2017;35(2):131-8.
813	Botch B, Day R, Vining W, Stewart B, Rath K, Peterfreund A, et al. Effects on Student Achievement in General Chemistry following Participation in an Online Preparatory Course: ChemPrep, a Voluntary, Self-Paced, Online Introduction to Chemistry. Journal of Chemical Education. 2007 03/01/;84(3):547-53. PubMed PMID: EJ830623.
814	Botha AE, McCrindle CM, Owen JH. Mathematics at matriculation level as an indicator of success or failure in the 1st year of the Veterinary Nursing Diploma at the Faculty of Veterinary Science, University of Pretoria. Journal of the South African Veterinary Association. 2003 Dec;74(4):132-4. PubMed PMID: 15038427. Epub 2004/03/25. eng.
815	Botti M, Reeve R. Role of knowledge and ability in student nurses' clinical decision-making. Nursing and Health Sciences. 2003;5(1):39-49.
816	Boughan K, Prince George's Community Coll LMDOoIR, Analysis. Nursing Program Students and Academic Outcomes: Course-Taking, Graduation and Licensure, 1968-1989. Program Evaluation PE90-5. 1990.
817	Boughan K, Prince George's Community Coll LMDOoIR, Analysis. Nursing Student Performance, 1986-1993: Preliminary Findings. Program Evaluation PE93-1. 1993.
818	Boughton MA, Halliday LE, Brown L. A tailored program of support for culturally and linguistically diverse (CALD) nursing students in a graduate entry Masters of Nursing course: A qualitative evaluation of outcomes. Nurse education in practice. 2010 Nov;10(6):355-60. PubMed PMID: 20537587. Epub 2010/06/12. eng.
819	Boughton MA, Halliday LE, Brown L. A tailored program of support for culturally and linguistically diverse (CALD) nursing students in a graduate entry Masters of Nursing course: A qualitative evaluation of outcomes. Nurse education in practice. 2010;10(6):355-60.
820	Boulmetis J, Sabula AM. Achievement Gains via Instruction That Matches Learning Style Perceptual Preferences. Journal of Continuing Higher Education, 1996 0737-7363.
821	Bourke L, Waite C, Wright J. Mentoring as a retention strategy to sustain the rural and remote health workforce. The Australian journal of rural health. 2014 Feb;22(1):2-7. PubMed PMID: 24460993. Epub 2014/01/28. eng.
822	Bourke L, Waite C, Wright J. Mentoring as a retention strategy to sustain the rural and remote health workforce. Australian Journal of Rural Health. 2014;22(1):2-7.
823	Boutain DM, Olivares SA. Nurturing educational multiculturalism in psychosocial nursing: creating new possibilities through inclusive conversations. Archives of psychiatric nursing. 1999 Oct;13(5):234-9. PubMed PMID: 10565056. Epub 1999/11/24. eng.
824	Boutain DM, Olivares SA. Nurturing educational multiculturalism in psychosocial nursing: creating new possibilities through inclusive conversations. Archives of psychiatric nursing. 1999;13(5):234-9.
825	Boutin GE. Treatment of Test Anxiety by Rational Stage Directed Hypnotherapy: A Case Study. American Journal of Clinical Hypnosis. 1978;21(1):52-7.
826	Bovee B. The impact of collaborative testing on test anxiety. Chiropractic Journal of Australia. 2016;44(3):214-21.
827	Bowden J. Why do nursing students who consider leaving stay on their courses? Nurse researcher. 2008;15(3):45-58. PubMed PMID: 18459486. Epub 2008/05/08. eng.
828	Bowden J. Why do nursing students who consider leaving stay on their courses? Nurse researcher. 2008;15(3):45-58. PubMed PMID: 18459486. Epub 2008/05/08. eng.
829	Bowden J. Why do nursing students who consider leaving stay on their courses? Nurse researcher. 2008;15(3):45-58.
830	Bowden J. Why do nursing students who consider leaving stay on their courses? Nurse researcher. 2008;15(3):45-58.
831	Bower F. Relation of the learning environment to ethnic minority achievement in a nursing curriculum. Communicating nursing research. 1976;7:205-24.
832	Bower F. Relation of the learning environment to ethnic minority achievement in a nursing curriculum. Communicating nursing research. 1976;7:205-24.
833	Bowles DJ. Active learning strategies...not for the birds! International journal of nursing education scholarship. 2006;3:Article 22. PubMed PMID: 17049042. Epub 2006/10/20. eng.
834	Bowles DJ. Active learning strategies...not for the birds! International journal of nursing education scholarship. 2006;3(1).
835	Boyar DC, Senturia BB, Palisin H. Accelerated LPN-RN nursing education: is role socialization lost along the way? The Journal of nursing education. 1989 Oct;28(8):361-5. PubMed PMID: 2553887. Epub 1989/10/01. eng.
836	Boyar DC, Senturia BB, Palisin H. Accelerated LPN-RN nursing education: is role socialization lost along the way? The Journal of nursing education. 1989;28(8):361-5.
837	Boychuk Duchscher JE, Cowin LS. The experience of marginalization in new nursing graduates. Nursing outlook. 2004;52(6):289-96.
838	Boyd CJ, McCabe SE, Morales M. College students' alcohol use: a critical review. Annual review of nursing research. 2005;23:179-211. PubMed PMID: 16350766. Epub 2005/12/15. eng.
839	Boyd JK, Hernandez JY, Braun KL. Engaging nurse aide students to develop a survey to improve enrollment and retention in college. Progress in community health partnerships : research, education, and action. 2011 Summer;5(2):169-76. PubMed PMID: 21623019. Epub 2011/05/31. eng.
840	Boyd JK, Hernandez JY, Braun KL. Engaging nurse aide students to develop a survey to improve enrollment and retention in college. Progress in community health partnerships : research, education, and action. 2011 Summer;5(2):169-76. PubMed PMID: 21623019. Epub 2011/05/31. eng.
841	Boyd JK, Hernandez JY, Braun KL. Engaging nurse aide students to develop a survey to improve enrollment and retention in college. Progress in community health partnerships : research, education, and action. 2011;5(2):169-76.
842	Boyd JK, Hernandez JY, Braun KL. Engaging nurse aide students to develop a survey to improve enrollment and retention in college. Progress in community health partnerships : research, education, and action. 2011;5(2):169-76.
843	Boyd JK, Kamaka SAK, Braun KL. Pathway out of poverty: A values-based college-community partnership to improve long-term outcomes of underrepresented students. Progress in Community Health Partnerships: Research, Education, and Action. 2012;6(1):25-31.
844	Boyd JK, Kuuleialoha Kamaka SA, Braun KL. Pathway out of poverty: a values-based college-community partnership to improve long-term outcomes of underrepresented students. Progress in community health partnerships : research, education, and action. 2012 Spring;6(1):25-31. PubMed PMID: 22643785. Pubmed Central PMCID: PMC4697265. Epub 2012/05/31. eng.
845	Boyd V, McHendry S. Staying the course. Nursing standard (Royal College of Nursing (Great Britain) : 1987). 2010 Aug 11-17;24(49):61. PubMed PMID: 20831115. Epub 2010/09/14. eng.
846	Boyd V, McHendry S. Staying the course. Nursing standard (Royal College of Nursing (Great Britain) : 1987). 2010;24(49):61.
847	Boyle A, Davis H, Pritchard HK, McBride M, Orsi A, Scott S, et al. Partnership in action: a satellite program to expand an existing bachelor of science in nursing education program. Nurse educator. 2008 May-Jun;33(3):131-6. PubMed PMID: 18453932. Epub 2008/05/06. eng.
848	Boyle A, Davis H, Pritchard HK, McBride M, Orsi A, Scott S, et al. Partnership in action: a satellite program to expand an existing bachelor of science in nursing education program. Nurse educator. 2008;33(3):131-6.
849	Boyle KK. Predicting the success of minority students in a baccalaureate nursing program. The Journal of nursing education. 1986 May;25(5):186-92. PubMed PMID: 3012033. Epub 1986/05/01. eng.
850	Boyle KK. Predicting the success of minority students in a baccalaureate nursing program. The Journal of nursing education. 1986 May;25(5):186-92. PubMed PMID: 3012033. Epub 1986/05/01. eng.
851	Boyle KK. Predicting the success of minority students in a baccalaureate nursing program. The Journal of nursing education. 1986;25(5):186-92.
852	Boyle KK. Predicting the success of minority students in a baccalaureate nursing program. The Journal of nursing education. 1986;25(5):186-92.
853	Boyle KK. Predicting the success of minority students in a baccalaureate nursing program. The Journal of nursing education. 1986;25(5):186-92.
854	Boylston MT, Jackson C. Adult student satisfaction in an accelerated RN-to-BSN program: a follow-up study. Journal of professional nursing : official journal of the American Association of Colleges of Nursing. 2008 Sep-Oct;24(5):285-95. PubMed PMID: 18804082. Epub 2008/09/23. eng.
855	Boylston MT, Jackson C. Adult student satisfaction in an accelerated RN-to-BSN program: a follow-up study. Journal of professional nursing : official journal of the American Association of Colleges of Nursing. 2008 Sep-Oct;24(5):285-95. PubMed PMID: 18804082. Epub 2008/09/23. eng.
856	Boylston MT, Jackson C. Adult Student Satisfaction in an Accelerated RN-to-BSN Program: A Follow-Up Study. Journal of Professional Nursing. 2008;24(5):285-95.
857	Boylston MT, Jackson C. Adult Student Satisfaction in an Accelerated RN-to-BSN Program: A Follow-Up Study. Journal of Professional Nursing. 2008;24(5):285-95.
858	Boylston MT, Peters MA. The journey to NCLEX RN success: Charting the course. Nursing Students and their Concerns2011. p. 155-78.
859	Bracher L, Cantrell J, Wilkie K. The process of poster presentation: A valuable learning experience. Medical teacher. 1998;20(6):552-7.
860	Brackney DE, Lane SH, Dawson T, Koontz A. Simulation Performance and National Council Licensure Examination for Registered Nurses Outcomes: Field Research Perspectives. Creative nursing. 2017 Nov 1;23(4):255-65. PubMed PMID: 29141735. Epub 2017/11/17. eng.
861	Brackney DE, Lane SH, Dawson T, Koontz A. Simulation performance and national council licensure examination for registered nurses outcomes: Field research perspectives. Creative nursing. 2017;23(4):255-65.
862	Bradley B, Kelts S, Robarge D, Davis C, Delger S, Compton L. NASN position statement: Sexual orientation and gender identity/expression (sexual minority students): school nurse practice. NASN school nurse (Print). 2013 Mar;28(2):112-3. PubMed PMID: 23600096. Epub 2013/04/23. eng.
863	Bradley B, Kelts S, Robarge D, Davis C, Delger S, Compton L. NASN position statement: Sexual orientation and gender identity/expression (sexual minority students): school nurse practice. NASN school nurse (Print). 2013;28(2):112-3.
864	Bradley P. Introducing clinical skills training in the undergraduate medical curriculum. Medical teacher. 2002;24(2):209-12.
865	Bradley P. Introducing clinical skills training in the undergraduate medical curriculum. Medical teacher. 2002;24(2):209-12.
866	Bradshaw MJ, Salzer JS. The nursing student with attention deficit hyperactivity disorder. Nurse educator. 2003 Jul-Aug;28(4):161-5. PubMed PMID: 12878893. Epub 2003/07/25. eng.
867	Bradshaw MJ, Salzer JS. The nursing student with attention deficit hyperactivity disorder. Nurse educator. 2003;28(4):161-5.
868	Bradway C, Cotter VT, Darrah NJ, Gibbs VD, Hadley D, Kim EH, et al. An interprofessional education simulation workshop: Health professions learning palliative care communication. Journal of Nursing Education. 2018;57(8):493-7.
869	Brady MS. Recruitment and retention of associate degree nursing faculty. The Journal of nursing education. 2007 Apr;46(4):190-2. PubMed PMID: 17474491. Epub 2007/05/04. eng.
870	Brady MS. Recruitment and retention of associate degree nursing faculty. Journal of Nursing Education. 2007;46(4):190-2.
871	Brady MS, Horton MG. Meeting the challenge of mobility in nursing education: one program's response. South Carolina nurse (Columbia, SC : 1994). 2002 Jul-Sep;9(3):32-3. PubMed PMID: 12192837. Epub 2002/08/24. eng.
872	Brady MS, Horton MG. Meeting the challenge of mobility in nursing education: one program's response. South Carolina nurse (Columbia, SC : 1994). 2002;9(3):32-3.
873	Brady MS, Sherrod DR. Retaining men in nursing program designed for women. The Journal of nursing education. 2003 Apr;42(4):159-62. PubMed PMID: 12710806. Epub 2003/04/25. eng.
874	Brady MS, Sherrod DR. Retaining Men in Nursing Programs Designed for Women. Journal of Nursing Education; 2003. p. 159-62.
875	Brady MS, Sherrod DR. Retaining Men in Nursing Programs Designed for Women. Journal of Nursing Education; 2003. p. 159-62.
876	Brady MS, Sherrod DR. Retaining men in nursing programs designed for women. Journal of Nursing Education. 2003;42(4):159-62.
877	Brainerd E. School health nursing services progress review: report of 1996 national meeting. The Journal of school nursing : the official publication of the National Association of School Nurses. 1998 Apr;14(2):14-21. PubMed PMID: 9611569. Epub 1998/06/05. eng.
878	Brainerd E. School Health Nursing Services Progress Review: report of 1996 national meeting. The Journal of school health. 1998 Jan;68(1):12-7. PubMed PMID: 9553901. Epub 1998/04/29. eng.
879	Brainerd E. School health nursing services progress review: report of 1996 national meeting. The Journal of school nursing : the official publication of the National Association of School Nurses. 1998;14(2):14-21.
880	Brainerd E. School Health Nursing Services Progress Review: Report of 1996 National Meeting. Journal of School Health. 1998;68(1):12-7.
881	Braithwaite DN, Elzubeir M, Stark S. Project 2000 student wastage: a case study. Nurse education today. 1994 Feb;14(1):15-21. PubMed PMID: 8159144. Epub 1994/02/01. eng.
882	Braithwaite DN, Elzubeir M, Stark S. Project 2000 student wastage: a case study. Nurse education today. 1994 Feb;14(1):15-21. PubMed PMID: 8159144. Epub 1994/02/01. eng.
883	Braithwaite DN, Elzubeir M, Stark S. Project 2000 student wastage: A case study. Nurse education today. 1994;14(1):15-21.
884	Braithwaite DN, Elzubeir M, Stark S. Project 2000 student wastage: A case study. Nurse education today. 1994;14(1):15-21.
885	Brandt EM, Hastie B, Schumann D. Comparison of on-the-job performance of graduates with school of nursing objectives. Nursing research. 1967 Winter;16(1):50-60. PubMed PMID: 5180793. Epub 1967/01/01. eng.
886	Brandt EM, Hastie B, Schumann D. Comparison of on-the-job performance of graduates with school of nursing objectives. Nursing research. 1967;16(1):50-60.
887	Brandt EM, Metheny BH. Relationships between measures of student and graduate performance. Nursing research. 1968 May-Jun;17(3):242-6. PubMed PMID: 5184903. Epub 1968/05/01. eng.
888	Brandt EM, Metheny BH. Relationships between measures of student and graduate performance. Nursing research. 1968;17(3):242-6.
889	Brandt P, Magyary D, Hammond M, Barnard K. Learning and behavioral--emotional problems of children born preterm at second grade. Journal of pediatric psychology. 1992 Jun;17(3):291-311. PubMed PMID: 1379300. Epub 1992/06/01. eng.
890	Brandy JM, Penckofer S, Solari-Twadell PA, Velsor-Friedrich B. Factors predictive of depression in first-year college students. Journal of psychosocial nursing and mental health services. 2015 Feb;53(2):38-44. PubMed PMID: 25654575. Epub 2015/02/06. eng.
891	Brandy JM, Penckofer S, Solari-Twadell PA, Velsor-Friedrich B. Factors predictive of depression in first-year college student. Journal of psychosocial nursing and mental health services. 2015;53(2):38-44.
892	Brann M, Hartley D. Nursing student evaluation of NIOSH workplace violence prevention for nurses online course. Journal of safety research. 2017 Feb;60:85-91. PubMed PMID: 28160818. Epub 2017/02/06. eng.
893	Brann M, Hartley D. Nursing student evaluation of NIOSH workplace violence prevention for nurses online course. Journal of safety research. 2017;60:85-91.
894	Brannan JD, White A, Long J. Learning Styles: Impact on Knowledge and Confidence in Nursing Students in Simulation and Classroom. International journal of nursing education scholarship. 2016 Aug 24;13(1). PubMed PMID: 27564700. Epub 2016/08/27. eng.
895	Brannan JD, White A, Long J. Learning styles: Impact on knowledge and confidence in nursing students in simulation and classroom. International journal of nursing education scholarship. 2016;13(1):1-11.
896	Branson M, Loftin C, Hadley L, Hartin V, Devkota S. Impact of attendance on academic performance in prenursing students. Nurse educator. 2016;41(4):185-8.
897	Brathwaite D. Meeting the challenge: educating ethnic minority nursing students--a continuing role. The ABNF journal : official journal of the Association of Black Nursing Faculty in Higher Education, Inc. 1999 Mar-Apr;10(2):56-9. PubMed PMID: 10409951. Epub 1999/07/20. eng.
898	Brathwaite D. Meeting the challenge: educating ethnic minority nursing students--a continuing role. The ABNF journal : official journal of the Association of Black Nursing Faculty in Higher Education, Inc. 1999 Mar-Apr;10(2):56-9. PubMed PMID: 10409951. Epub 1999/07/20. eng.
899	Brathwaite D. Meeting the challenge: educating ethnic minority nursing students--a continuing role. The ABNF journal : official journal of the Association of Black Nursing Faculty in Higher Education, Inc. 1999;10(2):56-9.
900	Brathwaite D. Meeting the challenge: educating ethnic minority nursing students--a continuing role. The ABNF journal : official journal of the Association of Black Nursing Faculty in Higher Education, Inc. 1999;10(2):56-9.
901	Bratis D, Tselebis A, Sikaras C, Moulou A, Giotakis K, Zoumakis E, et al. Alexithymia and its association with burnout, depression and family support among Greek nursing staff. Human resources for health. 2009;7.
902	Breckenridge DM, Wolf ZR, Roszkowski MJ. Risk assessment profile and strategies for success instrument: determining prelicensure nursing students' risk for academic success. The Journal of nursing education. 2012 Mar;51(3):160-6. PubMed PMID: 22233161. Epub 2012/01/12. eng.
903	Breckenridge DM, Wolf ZR, Roszkowski MJ. Risk assessment profile and strategies for success instrument: determining prelicensure nursing students' risk for academic success. The Journal of nursing education. 2012 Mar;51(3):160-6. PubMed PMID: 22233161. Epub 2012/01/12. eng.
904	Breckenridge DM, Wolf ZR, Roszkowski MJ. Risk assessment profile and strategies for success instrument: Determining prelicensure nursing students' risk for academic success. Journal of Nursing Education. 2012;51(3):160-6.
905	Breckenridge DM, Wolf ZR, Roszkowski MJ. Risk assessment profile and strategies for success instrument: Determining prelicensure nursing students' risk for academic success. Journal of Nursing Education. 2012;51(3):160-6.
906	Bremner MN, Blake BJ, Long JM, Yanosky DJ, 2nd. Setting a benchmark for the Test of Essential Academic Skills (TEAS) V: striving for first-semester success in nursing school. The Journal of nursing education. 2014 Sep;53(9):537-40. PubMed PMID: 25199108. Epub 2014/09/10. eng.
907	Bremner MN, Blake BJ, Long JM, Yanosky DJ. Setting a benchmark for the test of essential academic skills (TEAS) V: Striving for first-semester success in nursing school. Journal of Nursing Education. 2014;53(9):537-40.
908	Brems C. A Yoga Stress Reduction Intervention for University Faculty, Staff, and Graduate Students. International journal of yoga therapy. 2015;25(1):61-77. PubMed PMID: 26667290. Epub 2015/12/17. eng.
909	Brennan AL, Best DG, Small SF. Tracking Student Progress in a Baccalaureate Nursing Program: Academic Indicators. Canadian Journal of Nursing Research. 1996;28(2):85-97.
910	Brennan AL, Best DG, Small SF. Tracking Student Progress in a Baccalaureate Nursing Program: Academic Indicators. Canadian Journal of Nursing Research. 1996;28(2):85-97.
911	Brennan AL, Best DG, Small SF. Tracking Student Progress in a Baccalaureate Nursing Program: Academic Indicators. Canadian Journal of Nursing Research. 1996;28(2):85-97.
912	Brennan AL, Best DG, Small SP. Tracking student progress in a baccalaureate nursing program: academic indicators. The Canadian journal of nursing research = Revue canadienne de recherche en sciences infirmieres. 1996 Summer;28(2):85-97. PubMed PMID: 8920324. Epub 1996/01/01. eng.
913	Brennan AL, Best DG, Small SP. Tracking student progress in a baccalaureate nursing program: academic indicators. The Canadian journal of nursing research = Revue canadienne de recherche en sciences infirmieres. 1996 Summer;28(2):85-97. PubMed PMID: 8920324. Epub 1996/01/01. eng.
914	Brennan AL, Best DG, Small SP. Tracking student progress in a baccalaureate nursing program: academic indicators. The Canadian journal of nursing research = Revue canadienne de recherche en sciences infirmieres. 1996 Summer;28(2):85-97. PubMed PMID: 8920324. Epub 1996/01/01. eng.
915	Brettle A, Raynor M. Developing information literacy skills in pre-registration nurses: an experimental study of teaching methods. Nurse education today. 2013 Feb;33(2):103-9. PubMed PMID: 22257584. Epub 2012/01/20. eng.
916	Brettle A, Raynor M. Developing information literacy skills in pre-registration nurses: An experimental study of teaching methods. Nurse education today. 2013;33(2):103-9.
917	Brewer T. Test-taking anxiety among nursing & general college students. Journal of psychosocial nursing and mental health services. 2002 Nov;40(11):22-9. PubMed PMID: 12448036. Epub 2002/11/27. eng.
918	Brewer T. Test-taking anxiety among nursing &amp; general college students. Journal of psychosocial nursing and mental health services. 2002;40(11):22-9.
919	Brewer T. Test-taking anxiety: Among nursing &amp; general college students. Journal of psychosocial nursing and mental health services. 2002;40(11):23-9.
920	Brian S, et al., Sonoma State Univ RPCADoN. Technical Supplement for the National Second Step Project. 1981.
921	Brimble MJ. Does Entry Route Really Affect Academic Outcome? Academic Achievement of Traditional versus Non Traditional Entrants to BN(Hons) Pre-Registration Nursing Programmes. Journal of Further and Higher Education. 2015 01/01/;39(3):379-98. PubMed PMID: EJ1052726.
922	Brimble MJ. Does Entry Route Really Affect Academic Outcome? Academic Achievement of Traditional versus Non Traditional Entrants to BN(Hons) Pre-Registration Nursing Programmes. Journal of Further and Higher Education. 2015 01/01/;39(3):379-98. PubMed PMID: EJ1052726.
923	Brimble MJ. Does entry route really affect academic outcome? Academic achievement of traditional versus non traditional entrants to BN(Hons) pre-registration nursing programmes. Journal of Further and Higher Education. 2015;39(3):379-98.
924	Brimble MJ. Does entry route really affect academic outcome? Academic achievement of traditional versus non traditional entrants to BN(Hons) pre-registration nursing programmes. Journal of Further and Higher Education. 2015;39(3):379-98.
925	Briscoe VJ, Anema MG. The relationship of academic variables as predictors of success on the National Council Licensure Examination for Registered Nurses (NCLEX-RN) in a selected associate degree program. The ABNF journal : official journal of the Association of Black Nursing Faculty in Higher Education, Inc. 1999 Jul-Aug;10(4):80-3. PubMed PMID: 10745713. Epub 2000/04/04. eng.
926	Briscoe VJ, Anema MG. The relationship of academic variables as predictors of success on the National Council Licensure Examination for Registered Nurses (NCLEX-RN) in a selected associate degree program. The ABNF journal : official journal of the Association of Black Nursing Faculty in Higher Education, Inc. 1999 Jul-Aug;10(4):80-3. PubMed PMID: 10745713. Epub 2000/04/04. eng.
927	Briscoe VJ, Anema MG. The relationship of academic variables as predictors of success on the National Council Licensure Examination for Registered Nurses (NCLEX-RN) in a selected associate degree program. The ABNF journal : official journal of the Association of Black Nursing Faculty in Higher Education, Inc. 1999;10(4):80-3.
928	Briscoe VJ, Anema MG. The relationship of academic variables as predictors of success on the National Council Licensure Examination for Registered Nurses (NCLEX-RN) in a selected associate degree program. The ABNF journal : official journal of the Association of Black Nursing Faculty in Higher Education, Inc. 1999;10(4):80-3.
929	Brixey JJ. Health Informatics Competencies, Workforce and the DNP: Why Connect These 'Dots'? Studies in health technology and informatics. 2016;225:750-2. PubMed PMID: 27332329. Epub 2016/06/23. eng.
930	Brixey JJ. Health informatics competencies, workforce and the DNP: Why connect these 'dots'? Studies in health technology and informatics2016. p. 750-2.
931	Brodie B. Impact of doctoral programs on nursing education. Journal of Professional Nursing. 1986;2(6):350-7.
932	Brodie DA, Andrews GJ, Andrews JP, Thomas GB, Wong J, Rixon L. Perceptions of nursing: confirmation, change and the student experience. International journal of nursing studies. 2004 Sep;41(7):721-33. PubMed PMID: 15288795. Epub 2004/08/04. eng.
933	Brodie DA, Andrews GJ, Andrews JP, Thomas GB, Wong J, Rixon L. Perceptions of nursing: confirmation, change and the student experience. International journal of nursing studies. 2004 Sep;41(7):721-33. PubMed PMID: 15288795. Epub 2004/08/04. eng.
934	Brodie DA, Andrews GJ, Andrews JP, Thomas GB, Wong J, Rixon L. Perceptions of nursing: Confirmation, change and the student experience. International journal of nursing studies. 2004;41(7):721-33.
935	Brodie DA, Andrews GJ, Andrews JP, Thomas GB, Wong J, Rixon L. Perceptions of nursing: Confirmation, change and the student experience. International journal of nursing studies. 2004;41(7):721-33.
936	Brodie DA, Andrews GJ, Andrews JP, Thomas GB, Wong J, Rixon L. Perceptions of nursing: Confirmation, change and the student experience. International journal of nursing studies. 2004;41(7):721-33.
937	Bronson S. Autonomy support environment and autonomous motivation on nursing student academic performance: An exploratory analysis. Nurse education today. 2016 Sep;44:103-8. PubMed PMID: 27429337. Epub 2016/07/19. eng.
938	Bronson S. Autonomy support environment and autonomous motivation on nursing student academic performance: An exploratory analysis. Nurse education today. 2016;44:103-8.
939	Brooks Carthon JM, Nguyen TH, Chittams J, Park E, Guevara J. Measuring success: results from a national survey of recruitment and retention initiatives in the nursing workforce. Nursing outlook. 2014 Jul-Aug;62(4):259-67. PubMed PMID: 24880900. Pubmed Central PMCID: PMC4550082. Epub 2014/06/02. eng.
940	Brooks Carthon JM, Nguyen TH, Chittams J, Park E, Guevara J. Measuring success: results from a national survey of recruitment and retention initiatives in the nursing workforce. Nursing outlook. 2014 Jul-Aug;62(4):259-67. PubMed PMID: 24880900. Pubmed Central PMCID: PMC4550082. Epub 2014/06/02. eng.
941	Brooks Carthon JM, Nguyen TH, Chittams J, Park E, Guevara J. Measuring success: Results from a national survey of recruitment and retention initiatives in the nursing workforce. Nursing outlook. 2014;62(4):259-67.
942	Brooks Carthon JM, Nguyen TH, Chittams J, Park E, Guevara J. Measuring success: Results from a national survey of recruitment and retention initiatives in the nursing workforce. Nursing outlook. 2014;62(4):259-67.
943	Brose L. Involving Native Nursing Students in Their Own Learning. 1988.
944	Brosnan CA, Upchurch SL, Meininger JC, Hester LE, Johnson G, Eissa MA. Student nurses participate in public health research and practice through a school-based screening program. Public Health Nursing. 2005;22(3):260-6.
945	Broussard L, White-Jefferson D. Use of academic coaches to promote student success in online nursing programs. Teaching and Learning in Nursing. 2018;13(4):223-5.
946	Broussard L, Wilson K. Nursing Faculty Attitudes and Practices Related to Online Teaching. Nursing education perspectives. 2018 Jan/Feb;39(1):40-2. PubMed PMID: 28806277. Epub 2017/08/15. eng.
947	Broussard L, Wilson K. Nursing Faculty Attitudes and Practices Related to Online Teaching. Nursing education perspectives. 2018;39(1):40-2.
948	Brousse J. Role of the school nurse for dropouts students. Archives de Pediatrie. 2013;20(5 SUPPL.1):H89-H90.
949	Brown BE, Anema M. The road to excellence for minority graduate students. Nurse educator. 2007 Nov-Dec;32(6):234-5. PubMed PMID: 17998847. Epub 2007/11/14. eng.
950	Brown BE, Anema M. The road to excellence for minority graduate students. Nurse educator. 2007;32(6):234-5.
951	Brown E. Multidisciplinary Assessment of Learning Problems ‐ School Nurse's Role. Journal of School Health. 1981;51(9):595-6.
952	Brown H. Breakthrough to nursing: attrition of minority nursing students. Imprint. 1979 Dec;26(5):28, 55. PubMed PMID: 259556. Epub 1979/12/01. eng.
953	Brown H. Breakthrough to nursing: attrition of minority nursing students. Imprint. 1979 Dec;26(5):28, 55. PubMed PMID: 259556. Epub 1979/12/01. eng.
954	Brown H. Breakthrough to nursing: attrition of minority nursing students. Imprint. 1979;26(5).
955	Brown H. Breakthrough to nursing: attrition of minority nursing students. Imprint. 1979;26(5).
956	Brown J, Marshall BL. A historically Black university's baccalaureate enrollment and success tactics for registered nurses. Journal of professional nursing : official journal of the American Association of Colleges of Nursing. 2008 Jan-Feb;24(1):21-9. PubMed PMID: 18206839. Epub 2008/01/22. eng.
957	Brown J, Marshall BL. A Historically Black University's Baccalaureate Enrollment and Success Tactics for Registered Nurses. Journal of Professional Nursing. 2008;24(1):21-9.
958	Brown J, Nolan M, Davies S, Nolan J, Keady J. Transforming students' views of gerontological nursing: realising the potential of 'enriched' environments of learning and care: a multi-method longitudinal study. International journal of nursing studies. 2008 Aug;45(8):1214-32. PubMed PMID: 17697678. Epub 2007/08/19. eng.
959	Brown J, Nolan M, Davies S, Nolan J, Keady J. Transforming students' views of gerontological nursing: Realising the potential of 'enriched' environments of learning and care: A multi-method longitudinal study. International journal of nursing studies. 2008;45(8):1214-32.
960	Brown JF. Developing an English-as-a-second-language program for foreign-born nursing students at an historically black university in the United States. Journal of transcultural nursing : official journal of the Transcultural Nursing Society. 2008 Apr;19(2):184-91. PubMed PMID: 18252843. Epub 2008/02/07. eng.
961	Brown JF. Developing an English-as-a-second-language program for foreign-born nursing students at an historically black university in the United States. Journal of transcultural nursing : official journal of the Transcultural Nursing Society. 2008 Apr;19(2):184-91. PubMed PMID: 18252843. Epub 2008/02/07. eng.
962	Brown JF. Developing an English-as-a-Second-Language Program for Foreign-Born Nursing Students at an Historically Black University in the United States. Journal of Transcultural Nursing. 2008;19(2):184-91.
963	Brown JF. Developing an English-as-a-Second-Language Program for Foreign-Born Nursing Students at an Historically Black University in the United States. Journal of Transcultural Nursing. 2008;19(2):184-91.
964	Brown JS. Baccalaureate student’ images of nursing: A replication. Nursing research. 1974;23(1):53-9.
965	Brown MH. How much do tests and grades motivate learning? Nursing outlook. 1968 Oct;16(10):60-2. PubMed PMID: 5187997. Epub 1968/10/01. eng.
966	Brown MH. How much do tests and grades motivate learning? Nursing outlook. 1968;16(10):60-2.
967	Brown ML. The effects of a support group on student attrition due to academic failure. The Journal of nursing education. 1987 Oct;26(8):324-7. PubMed PMID: 2824723. Epub 1987/10/01. eng.
968	Brown ML. The effects of a support group on student attrition due to academic failure. The Journal of nursing education. 1987 Oct;26(8):324-7. PubMed PMID: 2824723. Epub 1987/10/01. eng.
969	Brown ML. The effects of a support group on student attrition due to academic failure. The Journal of nursing education. 1987 Oct;26(8):324-7. PubMed PMID: 2824723. Epub 1987/10/01. eng.
970	Brown ML. The effects of a support group on student attrition due to academic failure. The Journal of nursing education. 1987 Oct;26(8):324-7. PubMed PMID: 2824723. Epub 1987/10/01. eng.
971	Brown ML. The effects of a support group on student attrition due to academic failure. The Journal of nursing education. 1987 Oct;26(8):324-7. PubMed PMID: 2824723. Epub 1987/10/01. eng.
972	Brown ML. The effects of a support group on student attrition due to academic failure. The Journal of nursing education. 1987;26(8):324-7.
973	Brown ML. The effects of a support group on student attrition due to academic failure. The Journal of nursing education. 1987;26(8):324-7.
974	Brown ML. The effects of a support group on student attrition due to academic failure. The Journal of nursing education. 1987;26(8):324-7.
975	Brown ML. The effects of a support group on student attrition due to academic failure. The Journal of nursing education. 1987;26(8):324-7.
976	Brown ML. The effects of a support group on student attrition due to academic failure. The Journal of nursing education. 1987;26(8):324-7.
977	Brown RA, Kuhn S, Miner M. Innovative accelerated RN-to-BS model: Implementation and evaluation. Journal of Nursing Education. 2012;51(10):582-5.
978	Brown RG. Male nurses. 1. Patterns of success and wastage. Nursing times. 1974;70(2):58-61.
979	Brown RG. Male nurses. 1. Patterns of success and wastage. Nursing times. 1974;70(2):58-61.
980	Brown RG. Male nurses. 1. Patterns of success and wastage. Nursing times. 1974;70(2):58-61.
981	Brown RG, Stones RW. Men who come into nursing. 1. Nursing times. 1970 Oct 15;66(42):Suppl:153-5. PubMed PMID: 5470566. Epub 1970/10/15. eng.
982	Brown RG, Stones RW. Men who come into nursing. 2. Nursing times. 1970 Oct 22;66(43):Suppl:157-9. PubMed PMID: 5470572. Epub 1970/10/22. eng.
983	Brown RG, Stones RW. Men who come into nursing. 2. Nursing times. 1970;66(43):Suppl:157-9.
984	Brown RG, Stones RW. Men who come into nursing. 1. Nursing times. 1970;66(42):Suppl:153-5.
985	Brown SE, Valluzzi JL. Do not resuscitate orders in early intervention settings: Who should make the decision? Infants and Young Children. 1995;7(3):13-27.
986	Brown SJ, Whit S, Power N. Tracking undergraduate student achievement in a first-year physiology course using a cluster analysis approach. Advances in physiology education. 2015;39(4):278-82.
987	Brown SJ, White S, Power N. Tracking undergraduate student achievement in a first-year physiology course using a cluster analysis approach. Advances in physiology education. 2015 Dec;39(4):278-82. PubMed PMID: 26628649. Epub 2015/12/03. eng.
988	Brown SJ, White S, Power N. Tracking Undergraduate Student Achievement in a First-Year Physiology Course Using a Cluster Analysis Approach. Advances in physiology education. 2015 12/01/;39(4):278-82. PubMed PMID: EJ1084698.
989	Brown SJ, White S, Power N. Tracking undergraduate student achievement in a first-year physiology course using a cluster analysis approach. Advances in physiology education. 2015;39(1):278-82.
990	Brown SJ, White S, Power N. Introductory anatomy and physiology in an undergraduate nursing curriculum. Advances in physiology education. 2017 Mar 1;41(1):56-61. PubMed PMID: 28143823. Epub 2017/02/02. eng.
991	Brown SJ, White S, Power N. Introductory Anatomy and Physiology in an Undergraduate Nursing Curriculum. Advances in physiology education. 2017 03/01/;41(1):56-61. PubMed PMID: EJ1129841.
992	Brown SJ, White S, Power N. Introductory anatomy and physiology in an undergraduate nursing curriculum. Advances in physiology education. 2017;41(1):56-61.
993	Brown T, Bourke-Taylor H, Isbel S, Gustafsson L, McKinstry C, Logan A, et al. Exploring similarities and differences among the self-reported academic integrity of Australian occupational therapy domestic and international students. Nurse education today. 2018 Nov;70:13-9. PubMed PMID: 30125866. Epub 2018/08/21. eng.
994	Brown T, Murdolo Y. The relationship between approaches to study and academic performance among Australian undergraduate occupational therapy students. Australian occupational therapy journal. 2017 Jun;64(3):218-25. PubMed PMID: 27781283. Epub 2016/10/27. eng.
995	Brown T, Murdolo Y. The relationship between approaches to study and academic performance among Australian undergraduate occupational therapy students. Australian occupational therapy journal. 2017 Jun;64(3):218-25. PubMed PMID: 27781283. Epub 2016/10/27. eng.
996	Browne-Krimsley VA. Issues related to school attendance of black baccalaureate nursing students. The ABNF journal : official journal of the Association of Black Nursing Faculty in Higher Education, Inc. 1996 Jul-Aug;7(4):95-7. PubMed PMID: 9257551. Epub 1996/07/01. eng.
997	Browne-Krimsley VA. Issues related to school attendance of black baccalaureate nursing students. The ABNF journal : official journal of the Association of Black Nursing Faculty in Higher Education, Inc. 1996;7(4):95-7.
998	Browne-Krimsley VA. Concept of the developmental education program model. The ABNF journal : official journal of the Association of Black Nursing Faculty in Higher Education, Inc. 1998 Mar-Apr;9(2):35-9. PubMed PMID: 9677865. Epub 1998/07/25. eng.
999	Browne-Krimsley VA. Concept of the developmental education program model. The ABNF journal : official journal of the Association of Black Nursing Faculty in Higher Education, Inc. 1998 Mar-Apr;9(2):35-9. PubMed PMID: 9677865. Epub 1998/07/25. eng.
1000	Browne-Krimsley VA. Concept of the developmental education program model. The ABNF journal : official journal of the Association of Black Nursing Faculty in Higher Education, Inc. 1998;9(2):35-9.
1001	Browne-Krimsley VA. Concept of the developmental education program model. The ABNF journal : official journal of the Association of Black Nursing Faculty in Higher Education, Inc. 1998;9(2):35-9.
1002	Brownie SM, Williams G, Barnewall K, Bishaw S, Cooper JL, Robb W, et al. Pedagogy and Culture: An Educational Initiative in Supporting UAE Nursing Graduates Prepare for a High-Stakes Nurse Licensing Examination. International Journal of Higher Education. 2015 01/01/;4(1):200-16. PubMed PMID: EJ1060614.
1003	Brunclik HL, Thurston JR. Nursing student attrition. Nursing outlook. 1965 Nov;13(11):57-9. PubMed PMID: 5173929. Epub 1965/11/01. eng.
1004	Brunclik HL, Thurston JR. Nursing student attrition. Nursing outlook. 1965 Nov;13(11):57-9. PubMed PMID: 5173929. Epub 1965/11/01. eng.
1005	Brunclik HL, Thurston JR. Nursing student attrition. Nursing outlook. 1965;13(11):57-9.
1006	Brunclik HL, Thurston JR. Nursing student attrition. Nursing outlook. 1965;13(11):57-9.
1007	Brussow JA, Dunham M. Students' Midprogram Content Area Performance as a Predictor of End-of-Program NCLEX Readiness. Nurse educator. 2018 Sep/Oct;43(5):238-41. PubMed PMID: 29271817. Pubmed Central PMCID: PMC6110376. Epub 2017/12/23. eng.
1008	Brussow JA, Dunham M. Students' Midprogram Content Area Performance as a Predictor of End-of-Program NCLEX Readiness. Nurse educator. 2018;43(5):238-41.
1009	Bryant NH. School nurse utilization at international school, Bangkok, Thailand. Nursing research. 1973;22(2):164-70.
1010	Brydges R, Carnahan H, Rose D, Dubrowski A. Comparing self-guided learning and educator-guided learning formats for simulation-based clinical training. Journal of advanced nursing. 2010 Aug;66(8):1832-44. PubMed PMID: 20557388. Epub 2010/06/19. eng.
1011	Brydges R, Carnahan H, Rose D, Dubrowski A. Comparing self-guided learning and educator-guided learning formats for simulation-based clinical training. Journal of advanced nursing. 2010;66(8):1832-44.
1012	Bryer J. Peer tutoring program for academic success of returning nursing students. The Journal of the New York State Nurses' Association. 2012;43(1):20-2. PubMed PMID: 23189512. Epub 2012/11/30. eng.
1013	Bryer J. Peer tutoring program for academic success of returning nursing students. The Journal of the New York State Nurses' Association. 2012;43(1):20-2. PubMed PMID: 23189512. Epub 2012/11/30. eng.
1014	Bryer J. Peer tutoring program for academic success of returning nursing students. The Journal of the New York State Nurses' Association. 2012;43(1):20-2. PubMed PMID: 23189512. Epub 2012/11/30. eng.
1015	Bryer J. Peer tutoring program for academic success of returning nursing students. The Journal of the New York State Nurses' Association. 2012;43(1):20-2. PubMed PMID: 23189512. Epub 2012/11/30. eng.
1016	Bryer J. Peer tutoring program for academic success of returning nursing students. The Journal of the New York State Nurses' Association. 2012;43(1):20-2.
1017	Bryer J. Peer tutoring program for academic success of returning nursing students. The Journal of the New York State Nurses' Association. 2012;43(1):20-2.
1018	Bryer J. Peer tutoring program for academic success of returning nursing students. The Journal of the New York State Nurses' Association. 2012;43(1):20-2.
1019	Bryer J. Peer tutoring program for academic success of returning nursing students. The Journal of the New York State Nurses' Association. 2012;43(1):20-2.
1020	Bryer J, Peterson-Graziose V, Nikolaidou M. Self-esteem and self-efficacy as predictors of attrition in RN-BS completion students: A descriptive correlational study. Teaching and Learning in Nursing. 2015;10(1):30-4.
1021	Bublitz S, de Azevedo Guido L, Kirchhof RS, Neves ET, Lopes LF. Sociodemographic and academic profile of nursing students from four Brazilian institutions. Revista gaúcha de enfermagem / EENFUFRGS. 2015;36(1):77-83.
1022	Buchan J. Let's not forget attrition. Nursing standard (Royal College of Nursing (Great Britain) : 1987). 2016 Jun 29;30(44):28. PubMed PMID: 27353917. Epub 2016/06/30. eng.
1023	Buchan J. Let's not forget attrition. Nursing standard (Royal College of Nursing (Great Britain) : 1987). 2016;30(44):28.
1024	Buchanan BW. A mentoring pyramid for African American nursing students. The ABNF journal : official journal of the Association of Black Nursing Faculty in Higher Education, Inc. 1999 May-Jun;10(3):68-70. PubMed PMID: 10624172. Epub 2000/01/07. eng.
1025	Buchanan BW. A mentoring pyramid for African American nursing students. The ABNF journal : official journal of the Association of Black Nursing Faculty in Higher Education, Inc. 1999 May-Jun;10(3):68-70. PubMed PMID: 10624172. Epub 2000/01/07. eng.
1026	Buchanan BW. A mentoring pyramid for African American nursing students. The ABNF journal : official journal of the Association of Black Nursing Faculty in Higher Education, Inc. 1999;10(3):68-70.
1027	Buchanan BW. A mentoring pyramid for African American nursing students. The ABNF journal : official journal of the Association of Black Nursing Faculty in Higher Education, Inc. 1999;10(3):68-70.
1028	Buckley J. Faculty commitment to retention and recruitment of black students. Nursing outlook. 1980 Jan;28(1):46-50. PubMed PMID: 6898122. Epub 1980/01/01. eng.
1029	Buckley J. Faculty commitment to retention and recruitment of black students. Nursing outlook. 1980 Jan;28(1):46-50. PubMed PMID: 6898122. Epub 1980/01/01. eng.
1030	Buckley J. Faculty Commitment to Retention and Recruitment of Black Students. Nursing outlook. 1980 01/01/;28(1):46-50. PubMed PMID: EJ219210.
1031	Buckley J. Faculty commitment to retention and recruitment of black students. Nursing outlook. 1980;28(1):46-50.
1032	Buckley J. Faculty commitment to retention and recruitment of black students. Nursing outlook. 1980;28(1):46-50.
1033	Buckley KM. Evaluation of classroom-based, Web-enhanced, and Web-based distance learning nutrition courses for undergraduate nursing. Journal of Nursing Education. 2003;42(8):367-70.
1034	Budden LM, Birks M, Cant R, Bagley T, Park T. Australian nursing students’ experience of bullying and/or harassment during clinical placement. Collegian (Royal College of Nursing, Australia). 2017;24(2):125-33.
1035	Bueche MN. Re-entry women in baccalaureate nursing programs: the achievement of selected developmental tasks. The Journal of nursing education. 1986 Jan;25(1):15-9. PubMed PMID: 3003266. Epub 1986/01/01. eng.
1036	Bueche MN. Re-entry women in baccalaureate nursing programs: the achievement of selected developmental tasks. The Journal of nursing education. 1986;25(1):15-9.
1037	Buenavista-Tungpalan L. Correlation between academic performance in the University of the Philippines College of Arts and Sciences and the U.P. College of Nursing of students admitted to the UPCN on June 1971 (class 1974). ANPHI papers. 1974 Jan-Jun;9(1-2):35-46. PubMed PMID: 4497700. Epub 1974/01/01. eng.
1038	Buenavista-Tungpalan L. Correlation between academic performance in the University of the Philippines College of Arts and Sciences and the U.P. College of Nursing of students admitted to the UPCN on June 1971 (class 1974). ANPHI papers. 1974;9(1-2):35-46.
1039	Buenavista-Tungpalan L. The relationships between measures of student selection, academic achievement and graduate performance. ANPHI papers. 1981 Jan-Jun;16(1-2):3-26. PubMed PMID: 6926359. Epub 1981/01/01. eng.
1040	Buenavista-Tungpalan L. The relationships between measures of student selection, academic achievement and graduate performance. ANPHI papers. 1981;16(1-2):3-26.
1041	Bugler H, Newhook B. Supporting Displaced Workers for Successful Retraining. 1992.
1042	Bulfone G, Predan S, Zanini A, Farneti F, Quattrin R, Brusaferro S. Predictors of nursing student success in an Italian school of Nursing. Igiene e sanita pubblica. 2011 Mar-Apr;67(2):137-47. PubMed PMID: 21654861. Epub 2011/06/10. eng.
1043	Bulfone G, Predan S, Zanini A, Farneti F, Quattrin R, Brusaferro S. Predictors of nursing student success in an Italian school of Nursing. Igiene e sanita pubblica. 2011 Mar-Apr;67(2):137-47. PubMed PMID: 21654861. Epub 2011/06/10. eng.
1044	Bulfone G, Predan S, Zanini A, Farneti F, Quattrin R, Brusaferro S. Predictors of nursing student success in an Italian school of Nursing. Igiene e sanita pubblica. 2011;67(2):137-47.
1045	Bulfone G, Predan S, Zanini A, Farneti F, Quattrin R, Brusaferro S. Predictors of nursing student success in an Italian school of Nursing. Igiene e sanita pubblica. 2011;67(2):137-47.
1046	Bull H. Identifying Maths Anxiety in Student Nurses and Focusing Remedial Work. Journal of Further and Higher Education; 2009. p. 71-81.
1047	Bullough B, Geme JWS, Neumann CG. Pediatric nurse practitioners. Issues in training. HLTH SERVREP. 1973;88(8):767-71.
1048	Bulmer Smith K, Profetto-McGrath J, Cummings GG. Emotional intelligence and nursing: An integrative literature review. International journal of nursing studies. 2009;46(12):1624-36.
1049	Bunce DM, VandenPlas JR, Havanki KL. Comparing the effectiveness on student achievement of a student response system versus online WebCT quizzes. Journal of Chemical Education. 2006;83(3):488-93.
1050	Bunce DM, VandenPlas JR, Soulis C. Decay of student knowledge in chemistry. Journal of Chemical Education. 2011;88(9):1231-7.
1051	Bunkers SS, Milton CL. A graduate curriculum guided by human becoming: Journeying with the possible. Nursing science quarterly. 2003;16(3):214-8.
1052	Burbach BE, Struwe LA, Young L, Cohen MZ. Correlates of Student Performance during Low Stakes Simulation. Journal of Professional Nursing. 2018.
1053	Burgess A, Medina-Smuck M. Collaborative Testing Using Quizzes as a Method to Improve Undergraduate Nursing Student Engagement and Interaction. Nursing education perspectives. 2018 May/Jun;39(3):178-9. PubMed PMID: 29053528. Epub 2017/10/21. eng.
1054	Burgess G. The self-concept of undergraduate nursing students in relation to clinical performance and selected biographical variables. The Journal of nursing education. 1980 Mar;19(3):37-44. PubMed PMID: 6246047. Epub 1980/03/01. eng.
1055	Burgess G. The self-concept of undergraduate nursing students in relation to clinical performance and selected biographical variables. The Journal of nursing education. 1980;19(3):37-44.
1056	Burgess MM, Duffey M, Temple FG, Duffey M. Two Studies of Prediction of Success in a Collegiate Program of Nursing. Nursing research. 1972;21(4):357-66.
1057	Burgum M, Martins AC, Northey K. Predicting Student Persistence and Performance in the First Year of a Tertiary Nursing Programme: A Pilot Study. Higher Education Research &amp; Development. 1993;12(2):157-69.
1058	Burke LE, Schlenk EA, Sereika SM, Cohen SM, Happ MB, Dorman JS. Developing research competence to support evidence-based practice. Journal of professional nursing : official journal of the American Association of Colleges of Nursing. 2005 Nov-Dec;21(6):358-63. PubMed PMID: 16311231. Epub 2005/11/29. eng.
1059	Burke LE, Schlenk EA, Sereika SM, Cohen SM, Happ MB, Dorman JS. Developing research competence to support Evidence-based practice. Journal of Professional Nursing. 2005;21(6):358-63.
1060	Burnard P. All your own work? Essays and the Internet. Nurse education today. 2002;22(3):187-8.
1061	Burns HK, Northcutt T. Supporting preceptors: a three-pronged approach for success. Journal of continuing education in nursing. 2009 Nov;40(11):509-13. PubMed PMID: 19904864. Epub 2009/11/13. eng.
1062	Burns HK, Northcutt T. Supporting preceptors: A three-pronged approach for success. Journal of continuing education in nursing. 2009;40(11):509-13.
1063	Burns SM. Relationship between Admission Selection Criteria and Academic Progression for Student Nurse Anesthetists: ProQuest LLC; 2009.
1064	Burns SM. Relationship between Admission Selection Criteria and Academic Progression for Student Nurse Anesthetists: ProQuest LLC; 2009.
1065	Burns SM. Relationship between Admission Selection Criteria and Academic Progression for Student Nurse Anesthetists: ProQuest LLC; 2009.
1066	Burns SM. Predicting academic progression for student registered nurse anesthetists. AANA journal. 2011;79(3):193-201.
1067	Burns SM. Predicting academic progression for student registered nurse anesthetists. AANA journal. 2011;79(3):193-201.
1068	Burns SM. Predicting academic progression for student registered nurse anesthetists. AANA journal. 2011;79(3):193-201.
1069	Burns SM. Predicting academic progression for student registered nurse anesthetists. AANA journal. 2011;79(3):193-201.
1070	Burris BM, Chicago State Univ IL, American Association of State C, Universities WDC. Academic Enrichment Project for Disadvantaged Students. 1990.
1071	Burton DA. The selection of nurses by discriminant analysis. International journal of nursing studies. 1972 Jun;9(2):77-84. PubMed PMID: 4483389. Epub 1972/06/01. eng.
1072	Burton DA. The selection of nurses by discriminant analysis. International journal of nursing studies. 1972 Jun;9(2):77-84. PubMed PMID: 4483389. Epub 1972/06/01. eng.
1073	Burton DA. The selection of nurses by discriminant analysis. International journal of nursing studies. 1972;9(2):77-84.
1074	Burton DA. The selection of nurses by discriminant analysis. International journal of nursing studies. 1972;9(2):77-84.
1075	Bush DI. A Comparison of Single-Purpose and Non-Single-Purpose Clinical Education on the Retention Rates of Registered Nursing Graduates: ProQuest LLC; 2012.
1076	Bussen JA. Nursing Students' Nonacademic Barriers to Success on High Stakes Exams: ProQuest LLC; 2016.
1077	Bussen JA. Nursing Students' Nonacademic Barriers to Success on High Stakes Exams: ProQuest LLC; 2016.
1078	Butkus SC. Maternal-neonatal nursing made incredibly easy!: Third edition2014. 1-624 p.
1079	Butler L, Berry L, Exner-Pirot H. Conceptualizing the Role of a Strategist for Outreach and Indigenous Engagement to Lead Recruitment and Retention of Indigenous Students. Nursing leadership (Toronto, Ont). 2018;31(1):8-17. PubMed PMID: 29927378. Epub 2018/06/22. eng.
1080	Butt AL, Kardong-Edgren S, Ellertson A. Using Game-Based Virtual Reality with Haptics for Skill Acquisition. Clinical Simulation in Nursing. 2018;16:25-32.
1081	Button D, Davies S. Experiences of Encouraging Student-Centred Learning within a Wellness-Oriented Curriculum. Nurse Education Today, 1996 0260-6917.
1082	Button D, Harrington A, Belan I. E-learning & information communication technology (ICT) in nursing education: A review of the literature. Nurse education today. 2014 Oct;34(10):1311-23. PubMed PMID: 23786869. Epub 2013/06/22. eng.
1083	Byrd G, Garza C, Nieswiadomy R. Predictors of successful completion of a baccalaureate nursing program. Nurse educator. 1999 Nov-Dec;24(6):33-7. PubMed PMID: 10876532. Epub 2000/07/06. eng.
1084	Byrd G, Garza C, Nieswiadomy R. Predictors of successful completion of a baccalaureate nursing program. Nurse educator. 1999;24(6):33-7.
1085	Byrne M. Once upon a time. Nursing times. 1973 Nov 8;69(45):1494-5. PubMed PMID: 4760273. Epub 1973/11/08. eng.
1086	Byrne M. Once upon a time. Nursing times. 1973;69(45):1494-5.
1087	Cadena-Estrada JC, Cólex MLT. Cardiovascular and perinatal characteristics of pregnant women and newborns with congenital or acquired heart disease. Revista Mexicana de Enfermeria Cardiologica. 2013;21(3):94-102.
1088	Cadena-Estrada JC, Cólex MLT. Cardiovascular and perinatal characteristics of pregnant women and newborns with congenital or acquired heart disease. Revista Mexicana de Enfermeria Cardiologica. 2013;21(3):94-102.
1089	Calamari D. Factors that influence evaluation conferences in clinical experience. The Journal of nursing education. 1968 Nov;7(4):11-4. PubMed PMID: 4386879. Epub 1968/11/01. eng.
1090	Calamari D. Factors that influence evaluation conferences in clinical experience. The Journal of nursing education. 1968;7(4):11-4.
1091	Calderon G. Mexico's San Rafael community mental health center: Six years of progress. Bulletin of the Pan American Health Organization. 1982;16(1):17-27.
1092	Calderone AB. Computer assisted instruction: learning, attitude, and modes of instruction. Computers in nursing. 1994 May-Jun;12(3):164-70. PubMed PMID: 8025872. Epub 1994/05/01. eng.
1093	Calderone AB. Computer assisted instruction: learning, attitude, and modes of instruction. Computers in nursing. 1994;12(3):164-70.
1094	Caldwell LM, Tenofsky L. Clinical failure or clinical folly? A second opinion on student performance. N & HC perspectives on community : official publication of the National League for Nursing. 1996 Jan-Feb;17(1):22-5. PubMed PMID: 8715010. Epub 1996/01/01. eng.
1095	Caldwell LM, Tenofsky L. Clinical Failure or Clinical Folly? A Second Opinion on Student Performance. Nursing & Health Care: Perspectives on Community; 1996. p. 22-5.
1096	Caldwell LM, Tenofsky L. Clinical failure or clinical folly? A second opinion on student performance. N &amp; HC perspectives on community : official publication of the National League for Nursing. 1996;17(1):22-5.
1097	California Community Colleges CsO. Nursing Educational Programs. California Community Colleges, Chancellor's Office; 2014.
1098	Calleson DC, Seiffer SD. Institutional collaboration and competition in community-based education. Journal of interprofessional care. 2004;18(1):63-74.
1099	Camenzind M. [Achievement capability and well adjusted]. Krankenpflege Soins infirmiers. 2012;105(2):5. PubMed PMID: 22338995. Epub 2012/02/22. Leistungsfahig und angepasst. ger.
1100	Camenzind M. [Achievement capability and well adjusted]. Krankenpflege Soins infirmiers. 2012;105(2):5.
1101	Cameron J, Roxburgh M, Taylor J, Lauder W. An integrative literature review of student retention in programmes of nursing and midwifery education: why do students stay? Journal of clinical nursing. 2011 May;20(9-10):1372-82. PubMed PMID: 21269343. Epub 2011/01/29. eng.
1102	Cameron J, Roxburgh M, Taylor J, Lauder W. Why students leave in the UK: an integrative review of the international research literature. Journal of clinical nursing. 2011 Apr;20(7-8):1086-96. PubMed PMID: 20880097. Epub 2010/10/01. eng.
1103	Cameron J, Roxburgh M, Taylor J, Lauder W. Why students leave in the UK: an integrative review of the international research literature. Journal of clinical nursing. 2011 Apr;20(7-8):1086-96. PubMed PMID: 20880097. Epub 2010/10/01. eng.
1104	Cameron J, Roxburgh M, Taylor J, Lauder W. An integrative literature review of student retention in programmes of nursing and midwifery education: why do students stay? Journal of clinical nursing. 2011 May;20(9-10):1372-82. PubMed PMID: 21269343. Epub 2011/01/29. eng.
1105	Cameron J, Roxburgh M, Taylor J, Lauder W. Why students leave in the UK: an integrative review of the international research literature. Journal of clinical nursing. 2011 Apr;20(7-8):1086-96. PubMed PMID: 20880097. Epub 2010/10/01. eng.
1106	Cameron J, Roxburgh M, Taylor J, Lauder W. An integrative literature review of student retention in programmes of nursing and midwifery education: Why do students stay? Journal of clinical nursing. 2011;20(9-10):1372-82.
1107	Cameron J, Roxburgh M, Taylor J, Lauder W. Why students leave in the UK: An integrative review of the international research literature. Journal of clinical nursing. 2011;20(7-8):1086-96.
1108	Cameron J, Roxburgh M, Taylor J, Lauder W. Why students leave in the UK: An integrative review of the international research literature. Journal of clinical nursing. 2011;20(7-8):1086-96.
1109	Cameron J, Roxburgh M, Taylor J, Lauder W. An integrative literature review of student retention in programmes of nursing and midwifery education: Why do students stay? Journal of clinical nursing. 2011;20(9-10):1372-82.
1110	Cameron J, Roxburgh M, Taylor J, Lauder W. Why students leave in the UK: An integrative review of the international research literature. Journal of clinical nursing. 2011;20(7-8):1086-96.
1111	Cameron-Buccheri R, Trygstad L. Retaining freshman nursing students. Nursing & health care : official publication of the National League for Nursing. 1989 Sep;10(7):388-93. PubMed PMID: 2779861. Epub 1989/09/01. eng.
1112	Cameron-Buccheri R, Trygstad L. Retaining freshman nursing students. Nursing &amp; health care : official publication of the National League for Nursing. 1989;10(7):388-93.
1113	Cameron-Buccheri R, Trygstad LN. Retaining Freshman Nursing Students. Nursing and Health Care. 1989 01/01/;10(7):389-93. PubMed PMID: EJ394674.
1114	Campbell A. Introducing a buddying scheme for first year pre-registration students. British journal of nursing (Mark Allen Publishing). 2015 Nov 12-25;24(20):992-6. PubMed PMID: 26559101. Epub 2015/11/13. eng.
1115	Campbell A. Introducing a buddying scheme for first year pre-registration students. British Journal of Nursing. 2015;24(20):992-6.
1116	Campbell AR, Davis SM. Enrichment for academic success: helping at-risk students. Nurse educator. 1990 Nov-Dec;15(6):33-7. PubMed PMID: 2250812. Epub 1990/11/01. eng.
1117	Campbell AR, Davis SM. Enrichment for academic success: helping at-risk students. Nurse educator. 1990 Nov-Dec;15(6):33-7. PubMed PMID: 2250812. Epub 1990/11/01. eng.
1118	Campbell AR, Davis SM. Enrichment for academic success: helping at-risk students. Nurse educator. 1990 Nov-Dec;15(6):33-7. PubMed PMID: 2250812. Epub 1990/11/01. eng.
1119	Campbell AR, Davis SM. Enrichment for academic success: Helping at-risk students. Nurse educator. 1990;15(6):33-7.
1120	Campbell AR, Davis SM. Enrichment for academic success: Helping at-risk students. Nurse educator. 1990;15(6):33-7.
1121	Campbell AR, Davis SM. Enrichment for academic success: Helping at-risk students. Nurse educator. 1990;15(6):33-7.
1122	Campbell AR, Davis SM. Faculty commitment: retaining minority nursing students in majority institutions. The Journal of nursing education. 1996 Oct;35(7):298-303. PubMed PMID: 8892116. Epub 1996/10/01. eng.
1123	Campbell AR, Davis SM. Faculty commitment: retaining minority nursing students in majority institutions. The Journal of nursing education. 1996 Oct;35(7):298-303. PubMed PMID: 8892116. Epub 1996/10/01. eng.
1124	Campbell AR, Davis SM. Faculty commitment: retaining minority nursing students in majority institutions. The Journal of nursing education. 1996 Oct;35(7):298-303. PubMed PMID: 8892116. Epub 1996/10/01. eng.
1125	Campbell AR, Davis SM. Faculty Commitment: Retaining Minority Nursing Students in Majority Institutions. Journal of Nursing Education. 1996;35(7):298-303.
1126	Campbell AR, Davis SM. Faculty Commitment: Retaining Minority Nursing Students in Majority Institutions. Journal of Nursing Education. 1996;35(7):298-303.
1127	Campbell AR, Davis SM. Faculty Commitment: Retaining Minority Nursing Students in Majority Institutions. Journal of Nursing Education. 1996;35(7):298-303.
1128	Campbell AR, Dickson CJ. Predicting student success: a 10-year review using integrative review and meta-analysis. Journal of professional nursing : official journal of the American Association of Colleges of Nursing. 1996 Jan-Feb;12(1):47-59. PubMed PMID: 8583033. Epub 1996/01/01. eng.
1129	Campbell AR, Dickson CJ. Predicting student success: a 10-year review using integrative review and meta-analysis. Journal of professional nursing : official journal of the American Association of Colleges of Nursing. 1996 Jan-Feb;12(1):47-59. PubMed PMID: 8583033. Epub 1996/01/01. eng.
1130	Campbell AR, Dickson CJ. Predicting student success: A 10-year review using integrative review and meta-analysis. Journal of Professional Nursing. 1996;12(1):47-59.
1131	Campbell AR, Dickson CJ. Predicting student success: A 10-year review using integrative review and meta-analysis. Journal of Professional Nursing. 1996;12(1):47-59.
1132	Campbell SE, Dudley K. Clinical partner model: benefits for education and service. Nurse educator. 2005 Nov-Dec;30(6):271-4. PubMed PMID: 16292151. Epub 2005/11/18. eng.
1133	Campbell SE, Dudley K. Clinical partner model: benefits for education and service. Nurse educator. 2005;30(6):271-4.
1134	Campinha-Bacote J. Cultural diversity in nursing education: issues and concerns. The Journal of nursing education. 1998;37(1):3-4.
1135	Campinha-Bacote J. A culturally conscious model of mentoring. Nurse educator. 2010 May-Jun;35(3):130-5. PubMed PMID: 20410752. Epub 2010/04/23. eng.
1136	Campinha-Bacote J. A culturally conscious model of mentoring. Nurse educator. 2010;35(3):130-5.
1137	Can G, Ozdilli K, Erol O, Unsar S, Tulek Z, Savaser S, et al. Comparison of the health-promoting lifestyles of nursing and non-nursing students in Istanbul, Turkey. Nursing and Health Sciences. 2008;10(4):273-80.
1138	Canales MK, Bowers BJ, Norton S. Becoming part of a community: Teaching strategies of Latina nursing faculty. Nursing and health care perspectives. 2000;21(5):228-X.
1139	Canaval GE, Castillo E, Osorio A. Nursing at universidad del valle in cali: 65 years at the vanguard; contributions, achievements, and perspectives. Colombia Medica. 2011;42(2 SUPPL.1):120-33.
1140	Candela L, Dalley K, Benzel-Lindley J. A case for learning-centered curricula. The Journal of nursing education. 2006 Feb;45(2):59-66. PubMed PMID: 16496859. Epub 2006/02/25. eng.
1141	Candela L, Dalley K, Benzel-Lindley J. A case for learning-centered curricula. Journal of Nursing Education. 2006;45(2):59-66.
1142	Candela LL, Kowalski S, Cyrkiel D, Warner D. Meeting the at-risk challenge: empowering nursing students through mentoring. International journal of nursing education scholarship. 2004;1:Article24. PubMed PMID: 16646890. Epub 2006/05/02. eng.
1143	Candela LL, Kowalski S, Cyrkiel D, Warner D. Meeting the at-risk challenge: empowering nursing students through mentoring. International journal of nursing education scholarship. 2004;1:Article24. PubMed PMID: 16646890. Epub 2006/05/02. eng.
1144	Candela LL, Kowalski S, Cyrkiel D, Warner D. Meeting the at-risk challenge: empowering nursing students through mentoring. International journal of nursing education scholarship [electronic resource]. 2004;1.
1145	Candela LL, Kowalski S, Cyrkiel D, Warner D. Meeting the at-risk challenge: Empowering nursing students through mentoring. International journal of nursing education scholarship. 2004;1(1).
1146	Candela LL, Kowalski S, Cyrkiel D, Warner D. Meeting the at-risk challenge: empowering nursing students through mentoring. International journal of nursing education scholarship [electronic resource]. 2004;1.
1147	Candela LL, Kowalski S, Cyrkiel D, Warner D. Meeting the at-risk challenge: Empowering nursing students through mentoring. International journal of nursing education scholarship. 2004;1(1).
1148	Candy CE. ‘Not for resuscitation’: the student nurses' viewpoint. Journal of advanced nursing. 1991;16(2):138-46.
1149	Cangelosi PR. The tact of teaching RN-to-BSN students. Journal of professional nursing : official journal of the American Association of Colleges of Nursing. 2004 May-Jun;20(3):167-73. PubMed PMID: 15211426. Epub 2004/06/24. eng.
1150	Cangelosi PR. The tact of teaching RN-to-BSN students. Journal of Professional Nursing. 2004;20(3):167-73.
1151	Cangelosi PR. Accelerated second-degree baccalaureate nursing programs: what is the significance of clinical instructors? The Journal of nursing education. 2007 Sep;46(9):400-5. PubMed PMID: 17912991. Epub 2007/10/05. eng.
1152	Cangelosi PR. Accelerated second-degree baccalaureate nursing programs: What is the significance of clinical instructors? Journal of Nursing Education. 2007;46(9):400-5.
1153	Cangelosi PR. Teaching experiences of second degree accelerated baccalaureate nursing faculty. International journal of nursing education scholarship. 2013 Nov 19;10. PubMed PMID: 24317788. Epub 2013/12/10. eng.
1154	Cangelosi PR. Teaching experiences of second degree accelerated baccalaureate nursing faculty. International journal of nursing education scholarship. 2013 Nov 19;10. PubMed PMID: 24317788. Epub 2013/12/10. eng.
1155	Cangelosi PR. Teaching experiences of second degree accelerated baccalaureate nursing faculty. International journal of nursing education scholarship. 2013;10.
1156	Cangelosi PR. Teaching experiences of second degree accelerated baccalaureate nursing faculty. International journal of nursing education scholarship. 2013;10.
1157	Canham J. The classification of specialist student practice: Results of an exploratory study. Nurse education today. 2001;21(6):487-95.
1158	Cantu AG, Martínez Rogers N. Creating a mentoring and community culture in nursing. Hispanic Health Care International. 2007;5(3):124-7.
1159	Cantwell RE, Napierkowski D, Gundersen DA, Naqvi Z. Nursing as an Additional Language and Culture (NALC): Supporting Student Success in a Second-Degree Nursing Program. Nursing education perspectives. 2015 Mar/Apr;36(2):121-3. PubMed PMID: 29194139. Epub 2015/03/01. eng.
1160	Cantwell RE, Napierkowski D, Gundersen DA, Naqvi Z. Nursing as an Additional Language and Culture (NALC): Supporting Student Success in a Second-Degree Nursing Program. Nursing education perspectives. 2015 Mar/Apr;36(2):121-3. PubMed PMID: 29194139. Epub 2015/03/01. eng.
1161	Cantwell RE, Napierkowski D, Gundersen DA, Naqvi Z. Nursing as an Additional Language and Culture (NALC): Supporting Student Success in a Second-Degree Nursing Program. Nursing education perspectives. 2015 Mar/Apr;36(2):121-3. PubMed PMID: 29194139. Epub 2015/03/01. eng.
1162	Cantwell RE, Napierkowski D, Gundersen DA, Naqvi Z. Nursing as an Additional Language and Culture (NALC): Supporting Student Success in a Second-Degree Nursing Program. Nursing education perspectives. 2015;36(2):121-3.
1163	Cantwell RE, Napierkowski D, Gundersen DA, Naqvi Z. Nursing as an Additional Language and Culture (NALC): Supporting Student Success in a Second-Degree Nursing Program. Nursing education perspectives. 2015;36(2):121-3.
1164	Cantwell RE, Napierkowski D, Gundersen DA, Naqvi Z. Nursing as an Additional Language and Culture (NALC): Supporting Student Success in a Second-Degree Nursing Program. Nursing education perspectives. 2015;36(2):121-3.
1165	Cantwell RH, Moore PJ. Relationships among Control Beliefs, Approaches to Learning, and the Academic Performance of Final-Year Nurses. Alberta Journal of Educational Research. 1998 01/01/;44(1):98-102. PubMed PMID: EJ564445.
1166	Capp SJ, Williams MG. Promoting student success and well-being: a stress management course. Holistic nursing practice. 2012 Sep-Oct;26(5):272-6. PubMed PMID: 22864297. Epub 2012/08/07. eng.
1167	Capp SJ, Williams MG. Promoting student success and well-being: A stress management course. Holistic nursing practice. 2012;26(5):272-6.
1168	Capparelli MM, Ilardi D. Exploring the role of the school nurse in promoting student achievement. School nurse news. 2005;22(1):22-6.
1169	Carbanaro M, Dawber T, Arav I. A Comparison of Students' Performance under Full-Time, Part-Time, and Online Conditions in an Undergraduate Nursing Microbiology Course. Journal of Distance Education. 2006 01/01/;21(1):51-61. PubMed PMID: EJ807810.
1170	Carbonaro M, King S, Taylor E, Satzinger F, Snart F, Drummond J. Integration of e-learning technologies in an interprofessional health science course. Medical teacher. 2008 Feb;30(1):25-33. PubMed PMID: 18278648. Epub 2008/02/19. eng.
1171	Carbonaro M, King S, Taylor E, Satzinger F, Snart F, Drummond J. Integration of e-learning technologies in an interprofessional health science course. Medical teacher. 2008;30(1):25-33.
1172	Carlhed C. The Social Space of Educational Strategies: Exploring Patterns of Enrolment, Efficiency and Completion among Swedish Students in Undergraduate Programmes with Professional Qualifications. Scandinavian Journal of Educational Research. 2017;61(5):503-25.
1173	Carlson DC. A DESCRIPTIVE AND CORRELATIONAL STUDY OF VARIABLES RELATED TO SUCCESS IN THE SAN BERNARDINO VALLEY COLLEGE TWO-YEAR REGISTERED NURSE PROGRAM. 1967.
1174	Carlson JS. Factors Influencing Retention Among Part-Time Clinical Nursing Faculty. Nursing education perspectives. 2015 Jan/Feb;36(1):42-5. PubMed PMID: 29194155. Epub 2015/01/01. eng.
1175	Carlson JS. Factors Influencing Retention Among Part-Time Clinical Nursing Faculty. Nursing education perspectives. 2015 Jan/Feb;36(1):42-5. PubMed PMID: 29194155. Epub 2015/01/01. eng.
1176	Carlson JS. Factors influencing retention among part-time clinical nursing faculty. Nursing education perspectives. 2015;36(1):42-5.
1177	Carlson JS. Factors influencing retention among part-time clinical nursing faculty. Nursing education perspectives. 2015;36(1):42-5.
1178	Carlson S, Kotze WJ, van Rooyen D. Accompaniment needs of first year nursing students in the clinical learning environment. Curationis. 2003 Aug;26(2):30-9. PubMed PMID: 14596131. Epub 2003/11/05. eng.
1179	Carmo M, World Institute for Advanced R, Science. END 2015: International Conference on Education and New Developments. Conference Proceedings (Porto, Portugal, June 27-29, 2015). Online Submission; 2015.
1180	Carmo M, World Institute for Advanced R, Science. END 2015: International Conference on Education and New Developments. Conference Proceedings (Porto, Portugal, June 27-29, 2015). Online Submission; 2015.
1181	Carnegie ME. Disadvantaged students in R.N. programs. League exchange. 1974;100:1-118. PubMed PMID: 4493982. Epub 1974/01/01. eng.
1182	Carnegie ME. Disadvantaged students in R.N. programs. League exchange. 1974;100:1-118.
1183	Carnwell R, Helm R, Moreland N. Co-opting learners: Addressing their learning support needs through a learning support needs questionnaire. Part two. A comparison of the learning support needs of campus and distance-based community nurse students. Research in Post-Compulsory Education. 2001;6(1):51-66.
1184	Carnwell R, Helm R, Moreland N. Co-opting learners: Addressing their learning support needs through a learning support needs questionnaire. Part two. A comparison of the learning support needs of campus and distance-based community nurse students. Research in Post-Compulsory Education. 2001;6(1):51-66.
1185	Carolan M. The good midwife: commencing students' views. Midwifery. 2011 Aug;27(4):503-8. PubMed PMID: 20478647. Epub 2010/05/19. eng.
1186	Carolan M. The good midwife: Commencing students' views. Midwifery. 2011;27(4):503-8.
1187	Carolan M. 'A good midwife stands out': 3rd year midwifery students' views. Midwifery. 2013 Feb;29(2):115-21. PubMed PMID: 23142431. Epub 2012/11/13. eng.
1188	Carolan M. 'A good midwife stands out': 3rd year midwifery students' views. Midwifery. 2013;29(2):115-21.
1189	Carolan M, Kruger G. Undertaking midwifery studies: commencing students' views. Midwifery. 2011 Oct;27(5):642-7. PubMed PMID: 20870322. Epub 2010/09/28. eng.
1190	Carolan M, Kruger G. Undertaking midwifery studies: Commencing students' views. Midwifery. 2011;27(5):642-7.
1191	Carolan MC, Kruger GB. Concerns among first year midwifery students: towards addressing attrition rates. Contemporary nurse. 2011 Apr-Jun;38(1-2):139-47. PubMed PMID: 21854245. Epub 2011/08/23. eng.
1192	Carolan MC, Kruger GB. Concerns among first year midwifery students: towards addressing attrition rates. Contemporary nurse. 2011 Apr-Jun;38(1-2):139-47. PubMed PMID: 21854245. Epub 2011/08/23. eng.
1193	Carolan MC, Kruger GB. Concerns among first year Midwifery students: Towards addressing attrition rate. Contemporary nurse. 2011;38(1-2):139-47.
1194	Carolan-Olah M, Kruger G, Walter R, Mazzarino M. Final year students' experiences of the Bachelor of Midwifery course. Midwifery. 2014 May;30(5):519-25. PubMed PMID: 23725754. Epub 2013/06/04. eng.
1195	Carolan-Olah M, Kruger G, Walter R, Mazzarino M. Final year students' experiences of the Bachelor of Midwifery course. Midwifery. 2014 May;30(5):519-25. PubMed PMID: 23725754. Epub 2013/06/04. eng.
1196	Carolan-Olah M, Kruger G, Walter R, Mazzarino M. Final year students' experiences of the Bachelor of Midwifery course. Midwifery. 2014;30(5):519-25.
1197	Carolan-Olah M, Kruger G, Walter R, Mazzarino M. Final year students' experiences of the Bachelor of Midwifery course. Midwifery. 2014;30(5):519-25.
1198	Carpenter S, Reddix R, Martin D. Pills, Thrills, and Pharmacology Drills! Strategies to Increase Student Retention in an Entry-Level Nursing Pharmacology Course. Teaching and Learning in Nursing. 2016;11(4):179-83.
1199	Carpenter S, Reddix R, Martin D. Pills, Thrills, and Pharmacology Drills! Strategies to Increase Student Retention in an Entry-Level Nursing Pharmacology Course. Teaching and Learning in Nursing. 2016;11(4):179-83.
1200	Carpio B, O'Mara L, Hezekiah J. Predictors of success on the Canadian Nurses Association testing service (CNATS) examination. The Canadian journal of nursing research = Revue canadienne de recherche en sciences infirmieres. 1996 Winter;28(4):115-23. PubMed PMID: 9128479. Epub 1996/01/01. eng.
1201	Carpio B, O'Mara L, Hezekiah J. Predictors of Success on the Canadian Nurses Association Testing Service (CNATS) Examination. Canadian Journal of Nursing Research. 1996;28(4):115-23.
1202	Carr E, Layzell M, Christensen M. Advancing Nursing Practice in Pain Management2010.
1203	Carr J, Pitt M, Perrell E, Recchia N. Mentoring students: exploring and managing incivil behaviour in community nursing placements. British journal of community nursing. 2016 Apr;21(4):203-7. PubMed PMID: 27282507. Epub 2016/06/11. eng.
1204	Carr J, Pitt M, Perrell E, Recchia N. Mentoring students: Exploring and managing incivil behaviour in community nursing placements. British journal of community nursing. 2016;21(4):203-7.
1205	Carr J, Taylor R, Pitt M. Supporting student nurses who have their first clinical placement in the community nursing team. British journal of community nursing. 2018 Oct 2;23(10):496-500. PubMed PMID: 30290729. Epub 2018/10/07. eng.
1206	Carr J, Taylor R, Pitt M. Supporting student nurses who have their first clinical placement in the community nursing team. British journal of community nursing. 2018;23(10):496-500.
1207	Carr SM, DeKemel-Ichikawa K. Improving communication through accent modification: growing the nursing workforce. Journal of cultural diversity. 2012 Fall;19(3):79-84. PubMed PMID: 23155893. Epub 2012/11/20. eng.
1208	Carr SM, DeKemel-Ichikawa K. Improving communication through accent modification: growing the nursing workforce. Journal of cultural diversity. 2012 Fall;19(3):79-84. PubMed PMID: 23155893. Epub 2012/11/20. eng.
1209	Carr SM, DeKemel-Ichikawa K. Improving communication through accent modification: growing the nursing workforce. Journal of cultural diversity. 2012;19(3):79-84.
1210	Carr SM, DeKemel-Ichikawa K. Improving communication through accent modification: growing the nursing workforce. Journal of cultural diversity. 2012;19(3):79-84.
1211	Carragher J, McGaughey J. The effectiveness of peer mentoring in promoting a positive transition to higher education for first-year undergraduate students: a mixed methods systematic review protocol. Systematic reviews. 2016 Apr 22;5:68. PubMed PMID: 27101733. Pubmed Central PMCID: PMC4840870. Epub 2016/04/23. eng.
1212	Carragher J, McGaughey J. The effectiveness of peer mentoring in promoting a positive transition to higher education for first-year undergraduate students: a mixed methods systematic review protocol. Systematic reviews. 2016 Apr 22;5:68. PubMed PMID: 27101733. Pubmed Central PMCID: PMC4840870. Epub 2016/04/23. eng.
1213	Carragher J, McGaughey J. The effectiveness of peer mentoring in promoting a positive transition to higher education for first-year undergraduate students: A mixed methods systematic review protocol. Systematic reviews. 2016;5(1).
1214	Carragher J, McGaughey J. The effectiveness of peer mentoring in promoting a positive transition to higher education for first-year undergraduate students: A mixed methods systematic review protocol. Systematic reviews. 2016;5(1).
1215	Carragher J, McGaughey J. The effectiveness of peer mentoring in promoting a positive transition to higher education for first-year undergraduate students: A mixed methods systematic review protocol. Systematic reviews. 2016;5(1).
1216	Carrick JA. The Effect of Classroom and Clinical Learning Approaches on Academic Achievement in Associate Degree Nursing Students: ProQuest LLC; 2010.
1217	Carrick JA. The Effect of Classroom and Clinical Learning Approaches on Academic Achievement in Associate Degree Nursing Students: ProQuest LLC; 2010.
1218	Carrick JA. Student achievement and NCLEX-RN success: Problems that persist. Nursing education perspectives. 2011 Mar-Apr;32(2):78-83. PubMed PMID: 21667787. Epub 2011/06/15. eng.
1219	Carroll JL. In practice: An exploration of AIDS education and teaching methods. AIDS Care. 1991;3(1):101-4.
1220	Carson-Davis S. Relationships between Concept Mapping and Critical Thinking Skills of Vocational Nursing Students: ProQuest LLC; 2012.
1221	Carter BJ. An Investigation into the Effectiveness of Using a Smart Classroom Teaching Platform to Manage Educational Outcomes: ProQuest LLC; 2012.
1222	Carter BM, Derouin AL. Strategies to Address Individual Level Social Determinants of Health Designed to Cultivate the Next Generation of Minority Nurse Leaders Committed to Health Equity. Creative nursing. 2016 Feb 1;22(1):11-6. PubMed PMID: 30188301. Epub 2016/02/01. eng.
1223	Carter BM, Derouin AL. Strategies to address individual level social determinants of health designed to cultivate the next generation of minority nurse leaders committed to health equity. Creative nursing. 2016;22(1):11-6.
1224	Carter CS, et al. A Study of Two Measures of Spatial Ability as Predictors of Success in Different Levels of General Chemistry. Journal of Research in Science Teaching. 1987 01/01/;24(7):645-57. PubMed PMID: EJ361679.
1225	Carter KF, Xu Y. Addressing the hidden dimension in nursing education: promoting cultural competence. Nurse educator. 2007 Jul-Aug;32(4):149-53. PubMed PMID: 17627206. Epub 2007/07/14. eng.
1226	Carter KF, Xu Y. Addressing the hidden dimension in nursing education: promoting cultural competence. Nurse educator. 2007 Jul-Aug;32(4):149-53. PubMed PMID: 17627206. Epub 2007/07/14. eng.
1227	Carter KF, Xu Y. Addressing the hidden dimension in nursing education: Promoting cultural competence. Nurse educator. 2007;32(4):149-53.
1228	Carter KF, Xu Y. Addressing the hidden dimension in nursing education: Promoting cultural competence. Nurse educator. 2007;32(4):149-53.
1229	Casey M. Interorganisational partnership arrangements: a new model for nursing and midwifery education. Nurse education today. 2011 Apr;31(3):304-8. PubMed PMID: 21112677. Epub 2010/11/30. eng.
1230	Casey M. Interorganisational partnership arrangements: A new model for nursing and midwifery education. Nurse education today. 2011;31(3):304-8.
1231	Cashin Z, Daley S, Hebditch M, Hughes L, Banerjee S. Involving people with dementia and their carers in dementia education for undergraduate healthcare professionals: a qualitative study of motivation to participate and experience. International psychogeriatrics. 2018 Dec 6:1-8. PubMed PMID: 30520394. Epub 2018/12/07. eng.
1232	Cashin Z, Daley S, Hebditch M, Hughes L, Banerjee S. Involving people with dementia and their carers in dementia education for undergraduate healthcare professionals: A qualitative study of motivation to participate and experience. International psychogeriatrics. 2018.
1233	Cassells JM, et al., American Association of Colleges of Nursing WDC. RN Baccalaureate Nursing Education (1986-1988). Special Report. 1988.
1234	Cassiani SHB, Wilson LL, Mikael SSE, Pena LM, Grajales RAZ, McCreary LL, et al. The situation of nursing education in Latin America and the Caribbean towards universal health. Revista latino-americana de enfermagem. 2017 May 11;25:e2913. PubMed PMID: 28513769. Pubmed Central PMCID: PMC5466053. Epub 2017/05/18. eng
por
spa.
1235	Cassidy S. Using counselling skills to enhance the confidence of mentors' decision making when assessing pre-registration nursing students on the borderline of achievement in clinical practice. Nurse education in practice. 2009 Sep;9(5):307-13. PubMed PMID: 18922740. Epub 2008/10/17. eng.
1236	Cassidy S. Using counselling skills to enhance the confidence of mentors' decision making when assessing pre-registration nursing students on the borderline of achievement in clinical practice. Nurse education in practice. 2009;9(5):307-13.
1237	Cassidy S. Competence-based education: learning disability nursing in Wales. Nursing standard (Royal College of Nursing (Great Britain) : 1987). 2012 Nov 7-13;27(10):42-7. PubMed PMID: 23243819. Epub 2012/12/19. eng.
1238	Cassidy S. Competence-based education: learning disability nursing in wales. Nursing standard (Royal College of Nursing (Great Britain) : 1987). 2012 Nov 8;27(10):42-7. PubMed PMID: 28080418. Epub 2012/11/08. eng.
1239	Cassidy S. Competence-based education: learning disability nursing in Wales. Nursing standard (Royal College of Nursing (Great Britain) : 1987). 2012;27(10):42-7.
1240	Cassidy S. Acknowledging hubris in interpretative data analysis. Nurse researcher. 2013 Jul;20(6):27-31. PubMed PMID: 23909109. Epub 2013/08/06. eng.
1241	Cassidy S. Acknowledging hubris in interpretative data analysis. Nurse researcher. 2013;20(6):27-31.
1242	Cassidy S, Coffey M, Murphy F. 'Seeking authorization': a grounded theory exploration of mentors' experiences of assessing nursing students on the borderline of achievement of competence in clinical practice. Journal of advanced nursing. 2017 Sep;73(9):2167-78. PubMed PMID: 28276135. Epub 2017/03/10. eng.
1243	Cassidy S, Coffey M, Murphy F. ‘Seeking authorization’: a grounded theory exploration of mentors’ experiences of assessing nursing students on the borderline of achievement of competence in clinical practice. Journal of advanced nursing. 2017;73(9):2167-78.
1244	Cassidy VR. Response changing and student achievement on objective tests. The Journal of nursing education. 1987 Feb;26(2):60-2. PubMed PMID: 3031243. Epub 1987/02/01. eng.
1245	Cassidy VR. Response changing and student achievement on objective tests. The Journal of nursing education. 1987;26(2):60-2.
1246	Castaldi S, Gelatti U, Orizio G, Hartung U, Moreno-Londono AM, Nobile M, et al. Use of cognitive enhancement medication among Northern Italian university students. Journal of Addiction Medicine. 2012;6(2):112-7.
1247	Castillo MA, Espinoza de Benavides S, Rodríguez Aguilar L, Martínez Maldonado JM. Teaching-inservice integration in primary care. Experience of the Facultad de Enfermería de la Universidad Autónoma de Nuevo León, Mexico. Educacion medica y salud. 1988;22(1):54-63.
1248	Castledine G. How to improve the morale of nursing students. British journal of nursing (Mark Allen Publishing). 1998 Mar 12-25;7(5):290. PubMed PMID: 9616551. Epub 1998/06/09. eng.
1249	Castledine G. How to improve the morale of nursing students. British journal of nursing (Mark Allen Publishing). 1998;7(5):290.
1250	Casuso-Holgado MJ, Cuesta-Vargas AI, Moreno-Morales N, Labajos-Manzanares MT, Baron-Lopez FJ, Vega-Cuesta M. The association between academic engagement and achievement in health sciences students. BMC medical education. 2013 Feb 27;13:33. PubMed PMID: 23446005. Pubmed Central PMCID: PMC3599896. Epub 2013/03/01. eng.
1251	Casuso-Holgado MJ, Cuesta-Vargas AI, Moreno-Morales N, Labajos-Manzanares MT, Baron-Lopez FJ, Vega-Cuesta M. The association between academic engagement and achievement in health sciences students. BMC medical education. 2013 Feb 27;13:33. PubMed PMID: 23446005. Pubmed Central PMCID: PMC3599896. Epub 2013/03/01. eng.
1252	Casuso-Holgado MJ, Cuesta-Vargas AI, Moreno-Morales N, Labajos-Manzanares MT, Barón-López FJ, Vega-Cuesta M. The association between academic engagement and achievement in health sciences students. BMC medical education. 2013;13(1).
1253	Casuso-Holgado MJ, Cuesta-Vargas AI, Moreno-Morales N, Labajos-Manzanares MT, Barón-López FJ, Vega-Cuesta M. The association between academic engagement and achievement in health sciences students. BMC medical education. 2013;13(1).
1254	Catalano JT, Eddy JP. Student Retention: Crisis in Nursing Higher Education. College Student Affairs Journal, 1993.
1255	Causby RS. Facilitating recruitment of podiatrists to rural health in South Australia through a joint academic-clinical appointment. Rural and remote health. 2003 Jul-Sep;3(2):165. PubMed PMID: 15877506. Epub 2005/05/10. eng.
1256	Cecilio SG, Silveira RCP. Characterization of child labor at a Divinópolis-MG State School. Ciencia y Enfermeria. 2014;20(1):47-59.
1257	Cefaratti M, Benninger R, Nguyen R. Implementing a hospital-based radiology nursing orientation program for new graduate pediatric nurses. Journal of Radiology Nursing. 2013;32(4):170-9.
1258	Celestino KC. Assessing and Remediating Mathematical Underpreparedness in the Nursing Student. 1985.
1259	Celis Schneider R, Flores Ramírez CL, Reyes Martínez MC, Venegas Villanueva H. Dropout risk factors identified in students repeating courses in nursing and kinesiology programs at a chilean university. Ciencia y Enfermeria. 2013;19(3):63-71.
1260	Celis Schneider R, Flores Ramírez CL, Reyes Martínez MC, Venegas Villanueva H. Dropout risk factors identified in students repeating courses in nursing and kinesiology programs at a chilean university. Ciencia y Enfermeria. 2013;19(3):63-71.
1261	Cenk SC, Muslu GK, Sarlak K. A study on the correlation between employment status and quality of life in secondary school children. Anthropologist. 2016;24(2):445-53.
1262	Cesario SK, Cesario RJ, Cesario AR. Organized music instruction as a predictor of nursing student success. Nurse educator. 2013 Jul-Aug;38(4):141-6. PubMed PMID: 23778040. Epub 2013/06/20. eng.
1263	Cesario SK, Cesario RJ, Cesario AR. Organized music instruction as a predictor of nursing student success. Nurse educator. 2013 Jul-Aug;38(4):141-6. PubMed PMID: 23778040. Epub 2013/06/20. eng.
1264	Cesario SK, Cesario RJ, Cesario AR. Organized music instruction as a predictor of nursing student success. Nurse educator. 2013;38(4):141-6.
1265	Cesario SK, Cesario RJ, Cesario AR. Organized music instruction as a predictor of nursing student success. Nurse educator. 2013;38(4):141-6.
1266	Cestari ME. Nursing knowledge patterns in textual academic production - Documental analyses. Online Brazilian Journal of Nursing. 2005;4(3).
1267	Cha JS. [New method for evaluation of student's practice]. Taehan kanho The Korean nurse. 1970 Aug 25;9(4):47-52. PubMed PMID: 5276135. Epub 1970/08/25. kor.
1268	Cha JS. New method for evaluation of student's practice. Taehan kanho The Korean nurse. 1970;9(4):47-52.
1269	Chaboyer W, Dunn SV, Theobald K, Aitken L, Perrott J. Critical care education: An examination of students' perspectives. Nurse education today. 2001;21(7):526-33.
1270	Chacko SB, Huba ME. Academic achievement among undergraduate nursing students: the development and test of a causal model. The Journal of nursing education. 1991 Jun;30(6):267-73. PubMed PMID: 1649277. Epub 1991/06/01. eng.
1271	Chacko SB, Huba ME. Academic achievement among undergraduate nursing students: the development and test of a causal model. The Journal of nursing education. 1991;30(6):267-73.
1272	Chae MO, Kim A. Effects of self-achievement and academic self-efficacy on professional self-concept targeting nursing students. Journal of Engineering and Applied Sciences. 2018;13(Specialissue2):3067-71.
1273	Chakraborty TR, Cooperstein DF. Exploring anatomy and physiology using iPad applications. Anatomical sciences education. 2018;11(4):336-45.
1274	Chambers LW, Suttie B, Summers V. Expanded role nurses: an education program in Newfoundland and Labrador. Canadian Journal of Public Health. 1974;65(4):273-6.
1275	Chan DS. Validation of the Clinical Learning Environment Inventory. Western journal of nursing research. 2003 Aug;25(5):519-32. PubMed PMID: 12955969. Epub 2003/09/06. eng.
1276	Chan DSK. Validation of the clinical learning environment inventory. Western journal of nursing research. 2003;25(5):519-32.
1277	Chan EA, Chan K, Liu YWJ. A triadic interplay between academics, practitioners and students in the nursing theory and practice dialectic. Journal of advanced nursing. 2012;68(5):1038-49.
1278	Chan ZC. Student peer reviewers' views on teaching innovations and imaginative learning. Nurse education today. 2016 Apr;39:155-60. PubMed PMID: 27006049. Epub 2016/03/24. eng.
1279	Chan ZCY. Role-playing in the problem-based learning class. Nurse education in practice. 2012;12(1):21-7.
1280	Chan ZCY. Student peer reviewers' views on teaching innovations and imaginative learning. Nurse education today. 2016;39:155-60.
1281	Chan ZCY, Cheng WY, Fong MK, Fung YS, Ki YM, Li YL, et al. Curriculum design and attrition among undergraduate nursing students: A systematic review. Nurse education today. 2018 Dec 18;74:41-53. PubMed PMID: 30580180. Epub 2018/12/24. eng.
1282	Chan ZCY, Cheng WY, Fong MK, Fung YS, Ki YM, Li YL, et al. Curriculum design and attrition among undergraduate nursing students: A systematic review. Nurse education today. 2018 Dec 18;74:41-53. PubMed PMID: 30580180. Epub 2018/12/24. eng.
1283	Chang CP, Lee TT, Mills ME. Clinical nurse preceptors' perception of e-portfolio use for undergraduate students. Journal of Professional Nursing. 2017;33(4):276-81.
1284	Chang HJ, Lai MY, Lee CH, Chang CM, Chou P. [A feasibility study on teaching evaluation system in medical education]. Zhonghua yi xue za zhi = Chinese medical journal; Free China ed. 1990 Nov;46(5):271-84. PubMed PMID: 2178065. Epub 1990/11/01. chi.
1285	Chang HJ, Lai MY, Lee CH, Chang CM, Chou P. A feasibility study on teaching evaluation system in medical education. Zhonghua yi xue za zhi Chinese medical journal; Free China ed. 1990;46(5):271-84.
1286	Chapel EV, Queensborough Community Coll BNYOoEM. Evaluation of College Science and Technology Entry Program (CSTEP), Fall 1987 through Spring 1991. 1992.
1287	Chapel EV, Queensborough Community Coll BNYOoEM. Evaluation of College Science and Technology Entry Program (CSTEP), Fall 1987 through Spring 1991. 1992.
1288	Chapman CM. British medical journal. British Medical Journal (Clinical research ed). 1985;291(6491):295-6.
1289	Charleston R, Goodwin V. Effective collaboration enhances rural preceptorship training. International journal of mental health nursing. 2004 Dec;13(4):225-31. PubMed PMID: 15660590. Epub 2005/01/22. eng.
1290	Charleston R, Goodwin V. Effective collaboration enhances rural preceptorship training. International journal of mental health nursing. 2004;13(4):225-31.
1291	Chase SK, Pruitt RH. The practice doctorate: innovation or disruption? The Journal of nursing education. 2006 May;45(5):155-61. PubMed PMID: 16722497. Epub 2006/05/26. eng.
1292	Chase SK, Pruitt RH. The practice doctorate: Innovation or disruption? Journal of Nursing Education. 2006;45(5):155-61.
1293	Chasens ER, DePew DD, Goudreau KA, Pierce CS. Legal aspects of grading and student progression. Journal of professional nursing : official journal of the American Association of Colleges of Nursing. 2000 Sep-Oct;16(5):267-72. PubMed PMID: 11033936. Epub 2000/10/18. eng.
1294	Chasens ER, DePew DD, Goudreau KA, Pierce CS. Legal aspects of grading and student progression. Journal of professional nursing : official journal of the American Association of Colleges of Nursing. 2000 Sep-Oct;16(5):267-72. PubMed PMID: 11033936. Epub 2000/10/18. eng.
1295	Chasens ER, Depew DD, Goudreau KA, Pierce CS. Legal aspects of grading and student progression. Journal of Professional Nursing. 2000;16(5):267-72.
1296	Chater SS. Differential characteristics of graduate students in nursing. Nursing research. 1967 Spring;16(2):146-53. PubMed PMID: 5181915. Epub 1967/01/01. eng.
1297	Chater SS. Differential characteristics of graduate students in nursing. Nursing research. 1967;16(2):146-53.
1298	Chatterjee M. How many students turn their backs on nursing? Nursing times. 2005 Feb 15-21;101(7):12-3. PubMed PMID: 15759516. Epub 2005/03/12. eng.
1299	Chatterjee M. How many students turn their backs on nursing? Nursing times. 2005;101(7):12-3.
1300	Chauke ME, Van Der Wal D, Botha A. Using appreciative inquiry to transform student nurses' image of nursing. Curationis. 2015 Aug 19;38(1). PubMed PMID: 26304051. Pubmed Central PMCID: PMC6091752. Epub 2015/08/26. eng.
1301	Chauke ME, Van Der Wal D, Botha A. Using appreciative inquiry to transform student nurses' image of nursing. Curationis. 2015;38(1).
1302	Chávez SM. Educational intervention in nursing for significant learning. Opcion. 2016;32(Special Issue 8):265-73.
1303	Chen FC, Lin MC. Effects of a nursing literature reading course on promoting critical thinking in two-year nursing program students. The journal of nursing research : JNR. 2003 Jun;11(2):137-47. PubMed PMID: 12820077. Epub 2003/06/24. eng.
1304	Chen FC, Lin MC. Effects of a nursing literature reading course on promoting critical thinking in two-year nursing program students. Journal of Nursing Research. 2003;11(2):137-47.
1305	Chen HS, Sheu JJ, Ho CS. Psychometric characteristics of the parsimonious Chinese version of the Smoking Self-Efficacy Survey (CSSES-20). The Journal of school health. 2010 May;80(5):259-64; quiz 65-7. PubMed PMID: 20529199. Epub 2010/06/10. eng.
1306	Chen HT, Morosanu L, Bellury LM, Kimble L. Multiwave Formative Evaluation of a Retention Program for Minority Nursing Students: Intended Effects, Unintended Consequences, and Remedial Actions. American Journal of Evaluation. 2018.
1307	Chen JY. Problem-based learning: Developing resilience in nursing students. Kaohsiung Journal of Medical Sciences. 2011;27(6):230-3.
1308	Chen KS, Monrouxe L, Lu YH, Jenq CC, Chang YJ, Chang YC, et al. Academic outcomes of flipped classroom learning: a meta-analysis. Medical education. 2018 Jun 25. PubMed PMID: 29943399. Pubmed Central PMCID: PMC6120558. Epub 2018/06/27. eng.
1309	Chen KS, Monrouxe L, Lu YH, Jenq CC, Chang YJ, Chang YC, et al. Academic outcomes of flipped classroom learning: a meta-analysis. Medical education. 2018;52(9):910-24.
1310	Chen KZ, Anderson J, Hannah EL, Bauer C, Provant-Robishaw C. Resolving Bottlenecks: Converting Three High-Enrollment Nursing Courses to an Online Format. The Journal of nursing education. 2015 Jul;54(7):404-8. PubMed PMID: 26155034. Epub 2015/07/15. eng.
1311	Chen KZ, Anderson J, Hannah EL, Bauer C, Provant-Robishaw C. Resolving bottlenecks: Converting three high-enrollment nursing courses to an online format. Journal of Nursing Education. 2015;54(7):404-8.
1312	Chen MY, Liao JC. Relationship between attendance at breakfast and school achievement among nursing students. The journal of nursing research : JNR. 2002 Mar;10(1):15-21. PubMed PMID: 11923897. Epub 2002/04/02. eng.
1313	Chen MY, Liao JC. Relationship between attendance at breakfast and school achievement among nursing students. Journal of Nursing Research. 2002;10(1):15-21.
1314	Chen S, Voyles D. HESI Admission Assessment scores: predicting student success. Journal of professional nursing : official journal of the American Association of Colleges of Nursing. 2013 Mar-Apr;29(2 Suppl 1):S32-7. PubMed PMID: 23566504. Epub 2013/04/12. eng.
1315	Chen S, Voyles D. HESI Admission Assessment scores: predicting student success. Journal of professional nursing : official journal of the American Association of Colleges of Nursing. 2013 Mar-Apr;29(2 Suppl 1):S32-7. PubMed PMID: 23566504. Epub 2013/04/12. eng.
1316	Chen S, Voyles D. HESI Admission Assessment Scores: Predicting Student Success. Journal of Professional Nursing. 2013;29(2 SUPPL1):S32-S7.
1317	Chen S, Voyles D. HESI Admission Assessment Scores: Predicting Student Success. Journal of Professional Nursing. 2013;29(2 SUPPL1):S32-S7.
1318	Chen XY, Qi BB. [Correlation between ability of nursing school graduates and their marks]. Zhonghua hu li za zhi = Chinese journal of nursing. 1997 Sep;32(9):527-9. PubMed PMID: 9495990. Epub 1998/03/13. chi.
1319	Chen XY, Qi BB. Correlation between ability of nursing school graduates and their marks. Zhonghua hu li za zhi = Chinese journal of nursing. 1997;32(9):527-9.
1320	Chen YW, Chiou CP. Correlators of achievement in English for medical purposes among baccalaureate nursing students. The journal of nursing research : JNR. 2010 Mar;18(1):11-7. PubMed PMID: 20220606. Epub 2010/03/12. eng.
1321	Chen YW, Chiou CP. Correlators of achievement in English for medical purposes among baccalaureate nursing students. The journal of nursing research : JNR. 2010;18(1):11-7.
1322	Cheng C, Yang L, Chen Y, Zou H, Su Y, Fan X. Attributions, future time perspective and career maturity in nursing undergraduates: correlational study design. BMC medical education. 2016 Jan 25;16:26. PubMed PMID: 26810472. Pubmed Central PMCID: PMC4727268. Epub 2016/01/27. eng.
1323	Cheng C, Yang L, Chen Y, Zou H, Su Y, Fan X. Attributions, future time perspective and career maturity in nursing undergraduates: Correlational study design. BMC medical education. 2016;16(1).
1324	Cheng CY, Liou SR, Tsai HM, Chang CH. The effects of Team-Based Learning on learning behaviors in the maternal-child nursing course. Nurse education today. 2014 Jan;34(1):25-30. PubMed PMID: 23618848. Epub 2013/04/27. eng.
1325	Cheng CY, Liou SR, Tsai HM, Chang CH. The effects of team-based learning on learning behaviors in the maternal-child nursing course. Nurse education today. 2014;34(1):25-30.
1326	Chenoweth L, Jeon YH, Merlyn T, Brodaty H. A systematic review of what factors attract and retain nurses in aged and dementia care. Journal of clinical nursing. 2010;19(1-2):156-67.
1327	Cherzad MM, Masule SR. Clinical training by nursing teachers and clinical nurses: Graduates and students point of view. Journal of Babol University of Medical Sciences. 2010;12(SUPPL. 1):95-9.
1328	Cheshire MH, Strickland HP, Carter MR. Comparing traditional measures of academic success with emotional intelligence scores in nursing students. Asia-Pacific journal of oncology nursing. 2015 Apr-Jun;2(2):99-106. PubMed PMID: 27981100. Pubmed Central PMCID: PMC5123484. Epub 2015/01/01. eng.
1329	Cheshire MH, Strickland HP, Carter MR. Comparing traditional measures of academic success with emotional intelligence scores in nursing students. Asia-Pacific journal of oncology nursing. 2015 Apr-Jun;2(2):99-106. PubMed PMID: 27981100. Pubmed Central PMCID: PMC5123484. Epub 2015/01/01. eng.
1330	Chesser-Smyth PA, Long T. Understanding the influences on self-confidence among first-year undergraduate nursing students in Ireland. Journal of advanced nursing. 2013 Jan;69(1):145-57. PubMed PMID: 22486537. Epub 2012/04/11. eng.
1331	Chesser-Smyth PA, Long T. Understanding the influences on self-confidence among first-year undergraduate nursing students in Ireland. Journal of advanced nursing. 2013;69(1):145-57.
1332	Cheung YT, Leung JP, Cheung CK, Li WH, Wang MP, Lam TH. Motivating smokers at outdoor public smoking hotspots to have a quit attempt with a nicotine replacement therapy sample: study protocol for a randomized controlled trial. Trials. 2016 Jul 26;17(1):355. PubMed PMID: 27456342. Pubmed Central PMCID: PMC4960677. Epub 2016/07/28. eng.
1333	Chew DC. Wastage patterns in the nursing profession in Singapore: a study of manpower utilization. International nursing review. 1970;17(4):291-306. PubMed PMID: 5202495. Epub 1970/01/01. eng.
1334	Chew DC. Wastage patterns in the nursing profession in Singapore: a study of manpower utilization. International nursing review. 1970;17(4):291-306. PubMed PMID: 5202495. Epub 1970/01/01. eng.
1335	Chew DC. Wastage patterns in the nursing profession in Singapore: a study of manpower utilization. International nursing review. 1970;17(4):291-306.
1336	Chew DC. Wastage patterns in the nursing profession in Singapore: a study of manpower utilization. International nursing review. 1970;17(4):291-306.
1337	Chew DC. Wastage patterns in the nursing profession in Singapore: a study of manpower utilisation. Berita jururawat. 1971 May-Jun;11(1):13-20. PubMed PMID: 5208466. Epub 1971/05/01. eng.
1338	Chew DC. Wastage patterns in the nursing profession in Singapore: a study of manpower utilisation. Berita jururawat. 1971 May-Jun;11(1):13-20. PubMed PMID: 5208466. Epub 1971/05/01. eng.
1339	Chew DC. Wastage patterns in the nursing profession in Singapore: a study of manpower utilisation. Berita jururawat. 1971;11(1):13-20.
1340	Chew DC. Wastage patterns in the nursing profession in Singapore: a study of manpower utilisation. Berita jururawat. 1971;11(1):13-20.
1341	Chiarini M, De Vita E, Meggiolaro A, Miccoli S, Stricchiola GMG, Grande GA, et al. Errors in Medicine: perceptions of nursing students in Rome. Professioni infermieristiche. 2017;70(4):206-13.
1342	Chiba E, Munakata K, Ono S, Kudo Y. Survey of student dropouts in a 2-year nursing program school. Kango tenbo The Japanese journal of nursing science. 1984;9(2):177-80.
1343	Childs G, Jones R, Nugent K, Cook P. Retention of African-American students in baccalaureate nursing programs: Are we doing enough? Journal of Professional Nursing. 2004;20(2):129-33.
1344	Childs G, Jones R, Nugent K, Cook P. Retention of African-American students in baccalaureate nursing programs: Are we doing enough? Journal of Professional Nursing. 2004;20(2):129-33.
1345	Childs G, Jones R, Nugent KE, Cook P. Retention of African-American students in baccalaureate nursing programs: are we doing enough? Journal of professional nursing : official journal of the American Association of Colleges of Nursing. 2004 Mar-Apr;20(2):129-33. PubMed PMID: 15176015. Epub 2004/06/04. eng.
1346	Childs G, Jones R, Nugent KE, Cook P. Retention of African-American students in baccalaureate nursing programs: are we doing enough? Journal of professional nursing : official journal of the American Association of Colleges of Nursing. 2004 Mar-Apr;20(2):129-33. PubMed PMID: 15176015. Epub 2004/06/04. eng.
1347	Chinkhata M, Langley G, Nyika A. Validation of a career guidance brochure for student nurses using the nominal group technique. Annals of Global Health. 2018;84(1):77-82.
1348	Chinkhata M, Langley G, Nyika A. Validation of a career guidance brochure for student nurses using the nominal group technique. Annals of Global Health. 2018;84(1):77-82.
1349	Cho IS, Park HA. Development of a Web-based CAI program for maternity nursing practice. Studies in health technology and informatics. 1998;52 Pt 2:736-9. PubMed PMID: 10384557. Epub 1999/06/29. eng.
1350	Cho IS, Park HA. Development of a web-based CAI program for maternity nursing practice. Studies in health technology and informatics1998. p. 736-9.
1351	Cho IS, Park HA. Development of a Web-based CAI program for maternity nursing practice. Medinfo MEDINFO. 1998;9 Pt 2:736-9.
1352	Cho SH, Jung SY, Jang S. Who enters nursing schools and why do they choose nursing? A comparison with female non-nursing students using longitudinal data. Nurse education today. 2010 Feb;30(2):180-6. PubMed PMID: 19682773. Epub 2009/08/18. eng.
1353	Cho SH, Jung SY, Jang S. Who enters nursing schools and why do they choose nursing? A comparison with female non-nursing students using longitudinal data. Nurse education today. 2010;30(2):180-6.
1354	Chodorkoff B. Alcoholism education in a psychiatric institute. II. Student nurses: relationship of personal characteristics, attitudes toward alcoholism and achievement. Quarterly journal of studies on alcohol. 1969 Sep;30(3):657-64. PubMed PMID: 5817808. Epub 1969/09/01. eng.
1355	Chodorkoff B. Alcoholism education in a psychiatric institute. II. Student nurses: relationship of personal characteristics, attitudes toward alcoholism and achievement. Quarterly journal of studies on alcohol. 1969;30(3):657-64.
1356	Choi H. A problem-based learning trial on the internet involving undergraduate nursing students. Journal of Nursing Education. 2003;42(8):359-63.
1357	Choi LL. Literature review: issues surrounding education of English-as-a-Second Language (ESL) nursing students. Journal of transcultural nursing : official journal of the Transcultural Nursing Society. 2005 Jul;16(3):263-8. PubMed PMID: 15980054. Epub 2005/06/28. eng.
1358	Choi LLS. Literature Review: Issues Surrounding Education of English-as-a-Second Language (ESL) Nursing Students. Journal of Transcultural Nursing. 2005;16(3):263-8.
1359	Choi YJ. Evaluation of a program on self-esteem and ego-identity for Korean nursing students. Nursing & health sciences. 2016 Sep;18(3):387-92. PubMed PMID: 27080200. Epub 2016/04/16. eng.
1360	Choi YJ. Evaluation of a program on self-esteem and ego-identity for Korean nursing students. Nursing &amp; health sciences. 2016;18(3):387-92.
1361	Choi YS. [A four year study of the personal and interpersonal value systems of freshman nursing students at Yonsei University]. Taehan kanho The Korean nurse. 1991 Nov-Dec;30(5):61-74. PubMed PMID: 1779596. Epub 1991/11/01. kor.
1362	Choi YS. A four year study of the personal and interpersonal value systems of freshman nursing students at Yonsei University. Taehan kanho The Korean nurse. 1991;30(5):61-74.
1363	Chou FH, Chin CC. Experience of problem-based learning in nursing education at Kaohsiung Medical University. Kaohsiung Journal of Medical Sciences. 2009;25(5):258-63.
1364	Chou MH, Lee LC. Initial formation of nursing philosophies following fundamental clinical practice: The experience of male nursing students. Journal of Nursing Research. 2007;15(2):127-37.
1365	Chow KM, Tang WKF, Chan WHC, Sit WHJ, Choi KC, Chan S. Resilience and well-being of university nursing students in Hong Kong: a cross-sectional study. BMC medical education. 2018 Jan 12;18(1):13. PubMed PMID: 29329529. Pubmed Central PMCID: PMC5767064. Epub 2018/01/14. eng.
1366	Chow KM, Tang WKF, Chan WHC, Sit WHJ, Choi KC, Chan S. Resilience and well-being of university nursing students in Hong Kong: A cross-sectional study. BMC medical education. 2018;18(1).
1367	Christensen C. Travel tips for a journey into academic administration. The Journal of nursing education. 2004 Nov;43(11):512-6. PubMed PMID: 15559777. Epub 2004/11/24. eng.
1368	Christensen C. Travel tips for a journey into academic administration. Journal of Nursing Education. 2004;43(11):512-6.
1369	Christensen F. Vancouver Island Health Authority (VIHA) in house Perioperative Nursing Program. Canadian operating room nursing journal. 2005 Dec;23(4):6, 9-13. PubMed PMID: 16466182. Epub 2006/02/10. eng.
1370	Christensen F. Vancouver Island Health Authority (VIHA) in house Perioperative Nursing Program. Canadian operating room nursing journal. 2005;23(4):6, 9-13.
1371	Christiansen A, Bell A. Peer learning partnerships: exploring the experience of pre-registration nursing students. Journal of clinical nursing. 2010 Mar;19(5-6):803-10. PubMed PMID: 20500324. Epub 2010/05/27. eng.
1372	Christiansen A, Bell A. Peer learning partnerships: Exploring the experience of pre-registration nursing students. Journal of clinical nursing. 2010;19(5-6):803-10.
1373	Christie C, Smith Jr AR, Bednarzyk M. Transdisciplinary assignments in graduate health education as a model for future collaboration. Journal of allied health. 2007;36(2):67-71.
1374	Christie MF, O’Neill M, Rutter K, Young G, Medland A, editors. Engendering diversity in engineering education and other STEM areas: A case study in sustainability. International Symposium on Project Approaches in Engineering Education; 2016.
1375	Christina Esperat M, Green A, Acton C. One vision of academic nursing centers. Nursing Economics. 2004;22(6):307-12+19.
1376	Christine Alichnie M, Bellucci JT. Prediction of freshman students’ success in a baccalaureate nursing program. Nursing research. 1981;30(1):49-53.
1377	Christine Alichnie M, Bellucci JT. Prediction of freshman students’ success in a baccalaureate nursing program. Nursing research. 1981;30(1):49-53.
1378	Chronister C, Brown D. Comparison of Simulation Debriefing Methods. Clinical Simulation in Nursing. 2012;8(7):e281-e8.
1379	Chuk P. Determining the accuracy of pain assessment of senior student nurses: A clinical vignette approach. Nurse education today. 2002;22(5):393-400.
1380	Chung SS, Joung KH. Risk factors of heavy episodic drinking among Korean adolescents. Journal of psychiatric and mental health nursing. 2013;20(8):665-71.
1381	Cid H P, Díaz M A, Pérez MV, Torruella P M, Valderrama A M. Aggression and violence in school as a risk factor of school education. Ciencia y Enfermeria. 2008;14(2):21-30.
1382	Cierco Garrido MC, García Muñoz R, Pérez Castro I, Sanz Moncusi M. Incidence of cross infection in liver transplant patients. Risk factors and role of nursinge. Enfermeria Clinica. 2018;28(1):20-6.
1383	Cipher DJ, Mancini ME, Shrestha S. Predictors of Persistence and Success in an Accelerated Online RN-to-BSN Program. The Journal of nursing education. 2017 Sep 1;56(9):522-6. PubMed PMID: 28876437. Epub 2017/09/07. eng.
1384	Cipher DJ, Mancini ME, Shrestha S. Predictors of Persistence and Success in an Accelerated Online RN-to-BSN Program. The Journal of nursing education. 2017 Sep 1;56(9):522-6. PubMed PMID: 28876437. Epub 2017/09/07. eng.
1385	Cipher DJ, Mancini ME, Shrestha S. Predictors of persistence and success in an accelerated online RN-to-BSN program. Journal of Nursing Education. 2017;56(9):522-6.
1386	Cipher DJ, Mancini ME, Shrestha S. Predictors of persistence and success in an accelerated online RN-to-BSN program. Journal of Nursing Education. 2017;56(9):522-6.
1387	Cipra KM, Maryland Univ CPOoHRP. Minority Recruitment and Retention Strategies in Schools of Nursing: A Comparison of Integrated and Predominantly Black Institutions. 1979.
1388	Cipra KM, Maryland Univ CPOoHRP. Minority Recruitment and Retention Strategies in Schools of Nursing: A Comparison of Integrated and Predominantly Black Institutions. 1979.
1389	Circle IMVA. Nursing Shortage: Strategies for Nursing Practice and Education. Report of the National Invitational Workshop (Washington, D.C., February 22-24, 1988). 1988.
1390	Claessens MJ. Support of the student nurse. Tijdschrift voor ziekenverpleging. 1975;28(21):1002-9.
1391	Clancy C, Oyefeso A, Ghodse H. Role development and career stages in addiction nursing: An exploratory study. Journal of advanced nursing. 2007;57(2):161-71.
1392	Clark C, Stevens C, editors. Web-Based learning using a 'library of activities' to assist and support students and mentors. Proceedings of the 7th European Conference on e-Learning, ECEL 2008; 2008.
1393	Clark CM, Ahten S, Werth L. Cyber-bullying and incivility in an online learning environment, part 2: promoting student success in the virtual classroom. Nurse educator. 2012 Sep-Oct;37(5):192-7. PubMed PMID: 22914274. Epub 2012/08/24. eng.
1394	Clark CM, Ahten S, Werth L. Cyber-bullying and incivility in an online learning environment, Part 2: Promoting student success in the virtual classroom. Nurse educator. 2012;37(5):192-7.
1395	Clark CM, Farnsworth J, Springer PJ. Policy development for disruptive student behaviors. Nurse educator. 2008 Nov-Dec;33(6):259-62. PubMed PMID: 18981907. Epub 2008/11/05. eng.
1396	Clark CM, Farnsworth J, Springer PJ. Policy development for disruptive student behaviors. Nurse educator. 2008;33(6):259-62.
1397	Clark CM, Werth L, Ahten S. Cyber-bullying and incivility in the online learning environment, Part 1: Addressing faculty and student perceptions. Nurse educator. 2012 Jul-Aug;37(4):150-6. PubMed PMID: 22688872. Epub 2012/06/13. eng.
1398	Clark CM, Werth L, Ahten S. Cyber-bullying and incivility in the online learning environment, Part 1: Addressing faculty and student perceptions. Nurse educator. 2012;37(4):150-6.
1399	Clark KM, May IC. Upper-Division Transfer Students: Designing a Supplemental Instruction Program for Nursing Students within a Science Based Curriculum. Community College Journal of Research and Practice. 2015 01/01/;39(6):499-514. PubMed PMID: EJ1052721.
1400	Clark KM, May IC. Upper-Division Transfer Students: Designing a Supplemental Instruction Program for Nursing Students within a Science Based Curriculum. Community College Journal of Research and Practice. 2015 01/01/;39(6):499-514. PubMed PMID: EJ1052721.
1401	Clark KM, May IC. Upper-Division Transfer Students: Designing a Supplemental Instruction Program for Nursing Students Within a Science Based Curriculum. Community College Journal of Research and Practice. 2015;39(6):499-514.
1402	Clark KM, May IC. Upper-Division Transfer Students: Designing a Supplemental Instruction Program for Nursing Students Within a Science Based Curriculum. Community College Journal of Research and Practice. 2015;39(6):499-514.
1403	Clark MC, Owen SV, Tholcken MA. Measuring student perceptions of clinical competence. Journal of Nursing Education. 2004;43(12):548-54.
1404	Clary Muronda V. The Culturally Diverse Nursing Student: A Review of the Literature. Journal of transcultural nursing : official journal of the Transcultural Nursing Society. 2016 Jul;27(4):400-12. PubMed PMID: 26199289. Epub 2015/07/23. eng.
1405	Clauson M, Wejr P, Frost L, McRae C, Straight H. Legacy Mentors: translating the wisdom of our senior nurses. Nurse education in practice. 2011 Mar;11(2):153-8. PubMed PMID: 21071276. Epub 2010/11/13. eng.
1406	Clauson M, Wejr P, Frost L, McRae C, Straight H. Legacy mentors: Translating the wisdom of our senior nurses. Nurse education in practice. 2011;11(2):153-8.
1407	Clauss-Ehlers CS, Serpell ZN, Weist MD. Handbook of culturally responsive school mental health: Advancing research, training, practice, and policy2013. 1-268 p.
1408	Clavijo Chamorro MZ, Romero de Julian FJ, Paniagua Vivas MS. [Evolution of education in nursing]. Medwave. 2016 Jul 26;16(6):e6505. PubMed PMID: 27472832. Epub 2016/07/30. Evolucion de la formacion en enfermeria. spa.
1409	Clavijo Chamorro MZ, Romero de Julián FJ, Paniagua Vivas MS. Evolution of education in nursing. Medwave. 2016;16(6):e6505.
1410	Clayton BL, Lypek DJ, Connelly LM. Faculty perceptions of characteristics needed for clinical success at military nurse anesthesia programs. AANA journal. 2000 Dec;68(6):515-23. PubMed PMID: 11272958. Epub 2001/03/29. eng.
1411	Clayton BL, Lypek DJ, Connelly LM. Faculty perceptions of characteristics needed for clinical success at military nurse anesthesia programs. Journal of the American Association of Nurse Anesthetists. 2000;68(6):515-23.
1412	Cleary M, Happell B. Recruitment and retention initiatives: nursing students' satisfaction with clinical experience in the mental health field. Nurse education in practice. 2005 Mar;5(2):109-16. PubMed PMID: 19038188. Epub 2008/11/29. eng.
1413	Cleary M, Happell B. Recruitment and retention initiatives: Nursing students' satisfaction with clinical experience in the mental health field. Nurse education in practice. 2005;5(2):109-16.
1414	Cleary M, Horsfall J, De Carlo P. Improving student learning in mental health settings: The views of clinical stakeholders. Nurse education in practice. 2006;6(3):141-8.
1415	Cleary M, Visentin D, West S, Lopez V, Kornhaber R. Promoting emotional intelligence and resilience in undergraduate nursing students: An integrative review. Nurse education today. 2018 Sep;68:112-20. PubMed PMID: 29902740. Epub 2018/06/15. eng.
1416	Cleary M, Visentin D, West S, Lopez V, Kornhaber R. Promoting emotional intelligence and resilience in undergraduate nursing students: An integrative review. Nurse education today. 2018 Sep;68:112-20. PubMed PMID: 29902740. Epub 2018/06/15. eng.
1417	Cleary M, Visentin D, West S, Lopez V, Kornhaber R. Promoting emotional intelligence and resilience in undergraduate nursing students: An integrative review. Nurse education today. 2018;68:112-20.
1418	Cleary M, Visentin D, West S, Lopez V, Kornhaber R. Promoting emotional intelligence and resilience in undergraduate nursing students: An integrative review. Nurse education today. 2018;68:112-20.
1419	Cleary M, Walter G, Horsfall J, Jackson D. Promoting integrity in the workplace: a priority for all academic health professionals. Contemporary nurse. 2013 Oct;45(2):264-8. PubMed PMID: 24299255. Epub 2013/12/05. eng.
1420	Cleary M, Walter G, Jackson D. "Not always smooth sailing": mental health issues associated with the transition from high school to college. Issues in mental health nursing. 2011;32(4):250-4. PubMed PMID: 21355760. Epub 2011/03/02. eng.
1421	Cleary M, Walter G, Jackson D. "Not always smooth sailing": mental health issues associated with the transition from high school to college. Issues in mental health nursing. 2011;32(4):250-4. PubMed PMID: 21355760. Epub 2011/03/02. eng.
1422	Cleary M, Walter G, Jackson D. "Not Always Smooth Sailing": Mental health issues associated with the transition from high school to college. Issues in mental health nursing. 2011;32(4):250-4.
1423	Cleary M, Walter G, Jackson D. "Not Always Smooth Sailing": Mental health issues associated with the transition from high school to college. Issues in mental health nursing. 2011;32(4):250-4.
1424	Clemence BA, Brink PJ. How predictive are admissions criteria? The Journal of nursing education. 1978;17(4):5-10.
1425	Clements AJ, Kinman G, Leggetter S, Teoh K, Guppy A. Exploring commitment, professional identity, and support for student nurses. Nurse education in practice. 2016 Jan;16(1):20-6. PubMed PMID: 26095892. Epub 2015/06/23. eng.
1426	Clements AJ, Kinman G, Leggetter S, Teoh K, Guppy A. Exploring commitment, professional identity, and support for student nurses. Nurse education in practice. 2016;16(1):20-6.
1427	Cline AP. Most Likely to Achieve: Predicting Early Success of the Practical Nurse Student: ProQuest LLC; 2013.
1428	Cline JF. Perceptions of Nursing Education Administrators Regarding the Relationship of Admission Criteria to Student Graduation: ProQuest LLC; 2013.
1429	Clinton M, Madi M, Doumit M, Ezzeddine S, Rizk U. “My Greatest Fear Is Becoming a Robot”: The Paradox of Transitioning to Nursing Practice in Lebanon. SAGE Open. 2018;8(2).
1430	Cloney MP. Accomplishment: a student's evaluation. Nursing outlook. 1967;15(6):48-9.
1431	Clouder L, Sellars J. Reflective practice and clinical supervision: An interprofessional perspective. Journal of advanced nursing. 2004;46(3):262-9.
1432	Clover B. Many more students stay the course. Nursing times. 2011 Sep 27-Oct 3;107(38):2-3. PubMed PMID: 22013764. Epub 2011/10/22. eng.
1433	Clover B. Many more students stay the course. Nursing times. 2011;107(38):2-3.
1434	Coakley AL. Nurse education: attrition rates in the UK. Nursing standard (Royal College of Nursing (Great Britain) : 1987). 1997;11(48):45-7.
1435	Coakley AL. Nurse education: attrition rates in the UK. Nursing standard (Royal College of Nursing (Great Britain) : 1987). 1997;11(48):45-7.
1436	Coakley AL. The search for strategies to reduce nurse wastage. Professional nurse (London, England). 1999 Aug;14(11):761-4. PubMed PMID: 10481705. Epub 1999/09/11. eng.
1437	Coakley AL. The search for strategies to reduce nurse wastage. Professional nurse (London, England). 1999 Aug;14(11):761-4. PubMed PMID: 10481705. Epub 1999/09/11. eng.
1438	Coakley AL. The search for strategies to reduce nurse wastage. Professional nurse (London, England). 1999;14(11):761-4.
1439	Coakley AL. The search for strategies to reduce nurse wastage. Professional nurse (London, England). 1999;14(11):761-4.
1440	Cobb KL. Interactive videodisc instruction with undergraduate nursing students using cooperative learning strategies. Computers in nursing. 1999 Mar-Apr;17(2):89-96. PubMed PMID: 10194886. Epub 1999/04/09. eng.
1441	Cobb KL. Interactive videodisc instruction with undergraduate nursing students using cooperative learning strategies. Computers in nursing. 1999;17(2):89-96.
1442	Cochran JH. A physician prescription for the nursing shortage. The Permanente journal. 2010 Spring;14(1):61-3. PubMed PMID: 20740134. Pubmed Central PMCID: PMC2912705. Epub 2010/08/27. eng.
1443	Codier E, Odell E. Measured emotional intelligence ability and grade point average in nursing students. Nurse education today. 2014 Apr;34(4):608-12. PubMed PMID: 23835081. Epub 2013/07/10. eng.
1444	Codier E, Odell E. Measured emotional intelligence ability and grade point average in nursing students. Nurse education today. 2014;34(4):608-12.
1445	Coetzee MH, Ngunyulu RN. Assessing the use of contraceptives by female undergraduate students in a selected higher educational institution in Gauteng. Curationis. 2015 Nov 26;38(2):1535. PubMed PMID: 26842088. Pubmed Central PMCID: PMC6091716. Epub 2016/02/06. eng.
1446	Coffey S, Lindsay GM, Cochrane M, Cummings K, Macdonald K, Mairs S, et al. Making the Grade through the Front Door: Evaluation and Innovation in a Registered Practical Nurse to Bachelor of Science in Nursing Program. Journal of Education and Training Studies. 2016 01/01/;4(1):32-8. PubMed PMID: EJ1078430.
1447	Coggins J. GAIN Project helps disadvantaged nursing students achieve academic success. Deans Notes. 1986 Nov;8(2):1-2. PubMed PMID: 3640680. Epub 1986/11/01. eng.
1448	Coggins J. GAIN Project helps disadvantaged nursing students achieve academic success. Deans Notes. 1986;8(2):1-2.
1449	Cohen HA, Gesner FP. Dropouts and failures: a preventive program. Nursing outlook. 1972;20(11):723-5.
1450	Cohen LB. Power and change in health care: challenge for nursing. The Journal of nursing education. 1992 Mar;31(3):113-6. PubMed PMID: 1313085. Epub 1992/03/01. eng.
1451	Cohen LB. Power and change in health care: challenge for nursing. The Journal of nursing education. 1992;31(3):113-6.
1452	Cohen PA, Dacanay LS. A meta-analysis of computer-based instruction in nursing education. Computers in nursing. 1994 Mar-Apr;12(2):89-97. PubMed PMID: 8199929. Epub 1994/03/01. eng.
1453	Cohen PA, Dacanay LS. A meta-analysis of computer-based instruction in nursing education. Computers in nursing. 1994 Mar-Apr;12(2):89-97. PubMed PMID: 8199929. Epub 1994/03/01. eng.
1454	Cohen PA, Dacanay LS. A meta-analysis of computer-based instruction in nursing education. Computers in nursing. 1994;12(2):89-97.
1455	Cohen PA, Dacanay LS. A meta-analysis of computer-based instruction in nursing education. Computers in nursing. 1994;12(2):89-97.
1456	Cohen SM. Doctoral persistence and doctoral program completion among nurses. Nursing forum. 2011 Apr-Jun;46(2):64-70. PubMed PMID: 21517879. Epub 2011/04/27. eng.
1457	Cohen SM. Doctoral persistence and doctoral program completion among nurses. Nursing forum. 2011;46(2):64-70.
1458	Colalillo G. Mentoring as a retention strategy in a diverse, multicultural, urban associate degree nursing program. Teaching and Learning in Nursing. 2007;2(2):28-33.
1459	Cole A. Future imperfect. Nursing times. 1994 Sep 28-Oct 4;90(39):14-5. PubMed PMID: 7971339. Epub 1994/09/04. eng.
1460	Cole A. Future imperfect. Nursing times. 1994;90(39):14-5.
1461	Cole E. Pre-degree pilot has its uses and its limitations. Nursing standard (Royal College of Nursing (Great Britain) : 1987). 2014;28(25):3.
1462	Cole IJ, Kelsey A. Computer and information literacy in post-qualifying education. Nurse education in practice. 2004;4(3):190-9.
1463	Cole LG, Adams MH. A multifaceted progression approach to enhancing student success. Nurse educator. 2014 Nov-Dec;39(6):285-9. PubMed PMID: 25330264. Epub 2014/10/21. eng.
1464	Cole LG, Adams MH. A multifaceted progression approach to enhancing student success. Nurse educator. 2014;39(6):285-9.
1465	Cole S, Stutte L. Diversity in nursing: a challenge for the profession. Journal of cultural diversity. 1998 Summer;5(2):53-7. PubMed PMID: 9987248. Epub 1999/02/13. eng.
1466	Cole S, Stutte L. Diversity in nursing: a challenge for the profession. Journal of cultural diversity. 1998;5(2):53-7.
1467	Coleman EA, Hardin SM, Lord JE, Heard JK, Cantrell MJ, Coon SK. General characteristics and experiences of specialized standardized patients: breast teaching associate professionals. Journal of cancer education : the official journal of the American Association for Cancer Education. 2002 Fall;17(3):121-3. PubMed PMID: 12243215. Epub 2002/09/24. eng.
1468	Coleman IC. The success project: a model to increase admission, retention, and graduation of minority students. NLN publications. 1993 Mar(23-2517):17-23. PubMed PMID: 8483721. Epub 1993/03/01. eng.
1469	Coleman IC. The success project: a model to increase admission, retention, and graduation of minority students. NLN publications. 1993 (23-2517):17-23.
1470	College of the Canyons VCA. Registered Nursing Alumni Survey. 1991.
1471	Collins S. The Emotional Intelligence Profiles and Cognitive Measures of Nurse Anesthesia Students in the Southeastern United States: ProQuest LLC; 2012.
1472	Collins S. The Emotional Intelligence Profiles and Cognitive Measures of Nurse Anesthesia Students in the Southeastern United States: ProQuest LLC; 2012.
1473	Collins S. Emotional intelligence as a noncognitive factor in student registered nurse anesthetists. AANA journal. 2013 Dec;81(6):465-72. PubMed PMID: 24597009. Epub 2014/03/07. eng.
1474	Collins S. Emotional intelligence as a noncognitive factor in student registered nurse anesthetists. AANA journal. 2013;81(6):465-72.
1475	Collins S. Emotional intelligence as a noncognitive factor in student registered nurse anesthetists. AANA journal. 2013;81(6):465-72.
1476	Collins S, Callahan MF. A call for change: clinical evaluation of student registered nurse anesthetists. AANA journal. 2014 Feb;82(1):65-72. PubMed PMID: 24654354. Epub 2014/03/25. eng.
1477	Collins S, Callahan MF. A call for change: clinical evaluation of student registered nurse anesthetists. AANA journal. 2014 Feb;82(1):65-72. PubMed PMID: 24654354. Epub 2014/03/25. eng.
1478	Collins S, Callahan MF. A call for change: Clinical evaluation of student registered nurse anesthetists. AANA journal. 2014;82(1):65-72.
1479	Collins S, Callahan MF. A call for change: Clinical evaluation of student registered nurse anesthetists. AANA journal. 2014;82(1):65-72.
1480	Collins SB, Covrig D, Newman I. Q-factor emotional intelligence profiles as an area for development in graduate nurse anesthesia students. The Journal of nursing education. 2014 Sep;53(9):501-10. PubMed PMID: 25199106. Epub 2014/09/10. eng.
1481	Collins SB, Covrig D, Newman I. Q-factor emotional intelligence profiles as an area for development in graduate nurse anesthesia students. The Journal of nursing education. 2014 Sep;53(9):501-10. PubMed PMID: 25199106. Epub 2014/09/10. eng.
1482	Collins SB, Covrig D, Newman I. Q-factor emotional intelligence profiles as an area for development in graduate nurse anesthesia students. Journal of Nursing Education. 2014;53(9):501-10.
1483	Collins SB, Covrig D, Newman I. Q-factor emotional intelligence profiles as an area for development in graduate nurse anesthesia students. Journal of Nursing Education. 2014;53(9):501-10.
1484	Colville J, Cottom S, Robinette T, Wald H, Waters T. A community college model to support nursing workforce diversity. The Journal of nursing education. 2015 Feb;54(2):65-71. PubMed PMID: 25802900. Epub 2015/03/25. eng.
1485	Colville J, Cottom S, Robinette T, Wald H, Waters T. A community college model to support nursing workforce diversity. Journal of Nursing Education. 2015;54(2):65-71.
1486	Combe LG, Bachman MB, Dolatowski R, Endsley PE, Hassey K, Maughan E, et al. School Nurse Workload: Students Are More Than Just Numbers. NASN school nurse (Print). 2015 Sep;30(5):283-8. PubMed PMID: 26219906. Epub 2015/07/30. eng.
1487	Combe LG, Bachman MB, Dolatowski R, Endsley PE, Hassey K, Maughan E, et al. School Nurse Workload: Students Are More Than Just Numbers. NASN school nurse (Print). 2015;30(5):283-8.
1488	Comer R, Lizer M. Medication review and transitions of care: A case report of a decade-old medication error. Consultant Pharmacist. 2017;32:7-12.
1489	Commendador K, Chi R. Comparative Analysis of Nursing Students' Perspectives toward Avatar Learning Modality: Gain Pre-Clinical Experience via Self-Paced Cognitive Tool. Journal of Interactive Learning Research. 2013 04/01/;24(2):151-66. PubMed PMID: EJ1011689.
1490	Commendador K, Robert CHI. Comparative analysis of nursing students' perspectives toward avatar learning modality: Gain pre-clinical experience via self-paced cognitive tool. Journal of Interactive Learning Research. 2013;24(2):151-66.
1491	Compton Community Coll CA. Demographic Analysis of the Students in the Allied Health Division: 1976-80. 1981.
1492	Condon VM. Exam Analysis Procedure. Loma Linda University School of Nursing Learning Assistance Program. 1986.
1493	Condon VM, Morgan CJ, Miller EW, Mamier I, Zimmerman GJ, Mazhar W. A program to enhance recruitment and retention of disadvantaged and ethnically diverse baccalaureate nursing students. Journal of transcultural nursing : official journal of the Transcultural Nursing Society. 2013 Oct;24(4):397-407. PubMed PMID: 24014490. Epub 2013/09/10. eng.
1494	Condon VM, Morgan CJ, Miller EW, Mamier I, Zimmerman GJ, Mazhar W. A program to enhance recruitment and retention of disadvantaged and ethnically diverse baccalaureate nursing students. Journal of transcultural nursing : official journal of the Transcultural Nursing Society. 2013 Oct;24(4):397-407. PubMed PMID: 24014490. Epub 2013/09/10. eng.
1495	Condon VM, Morgan CJ, Miller EW, Mamier I, Zimmerman GJ, Mazhar W. A Program to Enhance Recruitment and Retention of Disadvantaged and Ethnically Diverse Baccalaureate Nursing Students. Journal of Transcultural Nursing. 2013;24(4):397-407.
1496	Condon VM, Morgan CJ, Miller EW, Mamier I, Zimmerman GJ, Mazhar W. A Program to Enhance Recruitment and Retention of Disadvantaged and Ethnically Diverse Baccalaureate Nursing Students. Journal of Transcultural Nursing. 2013;24(4):397-407.
1497	Congress of the U.S WDCHCoE, Labor. Oversight on NIOSH: Educational Resource Centers. Hearing before the Subcommittee on Education and Labor. House of Representatives, Ninety-Ninth Congress, First Session, June 18, 1985. 1985.
1498	Congress of the U.S WDCSCoL, Human R. Nurse Education Reauthorization Act of 1988. 100th Congress. 2d Session. Calendar No. 894. 1988.
1499	Conn VS, Anderson CM, Killion C, Bowers BJ, Wyman JF, Herrick LM, et al. Launching Successful Beginnings for Early Career Faculty Researchers. Western journal of nursing research. 2018 Feb;40(2):153-74. PubMed PMID: 28831849. Epub 2017/08/24. eng.
1500	Conn VS, Anderson CM, Killion C, Bowers BJ, Wyman JF, Herrick LM, et al. Launching Successful Beginnings for Early Career Faculty Researchers. Western journal of nursing research. 2018;40(2):153-74.
1501	Connell AC. Concussions: Benefits of Academic Reentry Plans. Journal of Trauma Nursing. 2017;24(6):358-64.
1502	Conner M. Self-efficacy, stress, and social support in retention of student registered nurse anesthetists. AANA journal. 2015 Apr;83(2):133-8. PubMed PMID: 26016172. Epub 2015/05/29. eng.
1503	Conner M. Self-efficacy, stress, and social support in retention of student registered nurse anesthetists. AANA journal. 2015 Apr;83(2):133-8. PubMed PMID: 26016172. Epub 2015/05/29. eng.
1504	Conner M. Self-efficacy, stress, and social support in retention of student registered nurse anesthetists. AANA journal. 2015;83(2):133-8.
1505	Conner M. Self-efficacy, stress, and social support in retention of student registered nurse anesthetists. AANA journal. 2015;83(2):133-8.
1506	Conner M. Self-efficacy, stress, and social support in retention of student registered nurse anesthetists. AANA journal. 2015;83(2):133-8.
1507	Connor SE, Tillman MH. A comparison of algorithmic and teacher-directed instruction in dosage calculation presented via whole and part methods for associate degree nursing students. The Journal of nursing education. 1990 Jan;29(1):31-6. PubMed PMID: 2153780. Epub 1990/01/01. eng.
1508	Connor SE, Tillman MH. A comparison of algorithmic and teacher-directed instruction in dosage calculation presented via whole and part methods for associate degree nursing students. The Journal of nursing education. 1990;29(1):31-6.
1509	Conrad KM, Parker JE, Conrad KJ. Job Satisfaction Among Occupational Health Nurses. Journal of Community Health Nursing. 1985;2(3):161-73.
1510	Cook L. Toward a Grounded Theory of Nursing Student Attrition: ProQuest LLC; 2010.
1511	Cook L. Toward a Grounded Theory of Nursing Student Attrition: ProQuest LLC; 2010.
1512	Cook PR, Thurmand V. Summer program for pre-matriculating nursing students. Journal of National Black Nurses' Association : JNBNA. 1988 Fall-1989 Winter;3(1):54-63. PubMed PMID: 3272929. Epub 1988/01/01. eng.
1513	Cook PR, Thurmand V. Summer program for pre-matriculating nursing students. Journal of National Black Nurses" Association : JNBNA. 1988;3(1):54-63.
1514	Cooke M, Donovan A. The nature of the problem: the intentional design of problems to facilitate different levels of student learning. Nurse education today. 1998 Aug;18(6):462-9. PubMed PMID: 9847739. Epub 1998/12/16. eng.
1515	Cooke M, Donovan A. The nature of the problem: The intentional design of problems to facilitate different levels of student learning. Nurse education today. 1998;18(6):462-9.
1516	Coombs C, Arnold J, Loan-Clarke J, Wilkinson A, Park J, Preston D. Perceptions of nursing in the NHS. Nursing standard (Royal College of Nursing (Great Britain) : 1987). 2003 Oct 15-21;18(5):33-8. PubMed PMID: 14603765. Epub 2003/11/08. eng.
1517	Coombs C, Arnold J, Loan-Clarke J, Wilkinson A, Park J, Preston D. Perceptions of nursing in the NHS. Nursing standard (Royal College of Nursing (Great Britain) : 1987). 2003;18(5):33-8.
1518	Cooper C, Taft LB, Thelen M. Examining the role of technology in learning: An evaluation of online clinical conferencing. Journal of Professional Nursing. 2004;20(3):160-6.
1519	Cooper N. Christie Gardens Apartments and Care Inc. and the Ontario Long Term Care Association: long term care recruitment and retention project. Nursing leadership (Toronto, Ont). 2010 May;23 Spec No 2010:136-7. PubMed PMID: 20463456. Epub 2010/05/15. eng.
1520	Cooper N. Christie Gardens Apartments and Care Inc. and the Ontario Long Term Care Association: long term care recruitment and retention project. Nursing leadership (Toronto, Ont). 2010;23 Spec No 2010:136-7.
1521	Cooper S, Cant R, Browning M, Robinson E. Preparing nursing students for the future: Development and implementation of an Australian Bachelor of Nursing programme with a community health focus. Contemporary nurse. 2014;49:68-74. PubMed PMID: 25549746. Epub 2015/01/01. eng.
1522	Cooper S, Cant R, Browning M, Robinson E. Preparing nursing students for the future: Development and implementation of an Australian Bachelor of Nursing programme with a community health focus. Contemporary nurse. 2014;49:68-74.
1523	Cooper S, Cant R, Browning M, Robinson E. Preparing nursing students for the future: Development and implementation of an Australian bachelor of nursing programme with a community health focus. Archivio Italiano di Urologia e Andrologia. 2014;49(1):68-74.
1524	Cooper S, Cant R, Browning M, Robinson E. Preparing nursing students for the future: Development and implementation of an Australian bachelor of nursing programme with a community health focus. Archivio Italiano di Urologia e Andrologia. 2014;49(1):68-74.
1525	Cooper S, Kinsman L, Buykx P, McConnell-Henry T, Endacott R, Scholes J. Managing the deteriorating patient in a simulated environment: nursing students' knowledge, skill and situation awareness. Journal of clinical nursing. 2010 Aug;19(15-16):2309-18. PubMed PMID: 20659205. Epub 2010/07/28. eng.
1526	Cooper S, Kinsman L, Buykx P, McConnell-Henry T, Endacott R, Scholes J. Managing the deteriorating patient in a simulated environment: Nursing students' knowledge, skill and situation awareness. Journal of clinical nursing. 2010;19(15-16):2309-18.
1527	Cooper SE. Examining Student Achievement and Curriculum in a Nursing Program at a Midwestern Community College: ProQuest LLC; 2012.
1528	Cooper SE. Examining Student Achievement and Curriculum in a Nursing Program at a Midwestern Community College: ProQuest LLC; 2012.
1529	Cooper SE. Examining Student Achievement and Curriculum in a Nursing Program at a Midwestern Community College: ProQuest LLC; 2012.
1530	Coose CS. Distance nursing education in Alaska: a longitudinal study. Nursing education perspectives. 2010 Mar-Apr;31(2):93-6. PubMed PMID: 20455365. Epub 2010/05/12. eng.
1531	Coose CS. Distance nursing education in Alaska: A longitudinal study. Nursing education perspectives. 2010;31(2):93-6.
1532	Cope V, Jones B, Hendricks J. Resilience as resistance to the new managerialism: portraits that reframe nursing through quotes from the field. Journal of nursing management. 2016 Jan;24(1):115-22. PubMed PMID: 25645066. Epub 2015/02/04. eng.
1533	Cope V, Jones B, Hendricks J. Resilience as resistance to the new managerialism: Portraits that reframe nursing through quotes from the field. Journal of nursing management. 2016;24(1):115-22.
1534	Copp SL. Using cooperative learning strategies to teach implications of the Nurse Practice Act. Nurse educator. 2002 Sep-Oct;27(5):236-41. PubMed PMID: 12355051. Epub 2002/10/02. eng.
1535	Copp SL. Using cooperative learning strategies to teach implications of the Nurse Practice Act. Nurse educator. 2002;27(5):236-41.
1536	Corbett A, Browes S. Learning the lessons of moving education online. Nursing times. 2012;108(16):24-7.
1537	Cordell-Smith R. Impact of debt on nursing students in higher education. Nursing standard (Royal College of Nursing (Great Britain) : 1987). 2008 Jan 16-22;22(19):35-8. PubMed PMID: 18274411. Epub 2008/02/16. eng.
1538	Cordell-Smith R. Impact of debt on nursing students in higher education. Nursing standard (Royal College of Nursing (Great Britain) : 1987). 2008;22(19):35-8.
1539	Cordina CJ, Culleton R, Jones BL, Smith CC, MacConnachie AA, Coyne MJ, et al. Plasmodium knowlesi: Clinical presentation and laboratory diagnosis of the first human case in a Scottish traveler. Journal of Travel Medicine. 2014;21(5):357-60.
1540	Cordiner CM, Hall DJ. The use of the motivational analysis test in the selection of Scottish nursing students. Nursing research. 1971 Jul-Aug;20(4):356-62. PubMed PMID: 5207139. Epub 1971/07/01. eng.
1541	Cordiner CM, Hall DJ. The use of the motivational analysis test in the selection of scottish nursing students. Nursing research. 1971;20(4):356-62.
1542	Corrigan D, Mix RL, Palmer GA, Olson SA. Improving Nursing Confidence and Consistency in Assessment of Opioid Withdrawal: Efficacy of Simulation and Debriefing. Journal of psychosocial nursing and mental health services. 2018 Oct 1;56(10):27-35. PubMed PMID: 29741749. Epub 2018/05/10. eng.
1543	Corrigan D, Mix RL, Palmer GA, Olson SA. Improving nursing confidence and consistency in assessment of opioid withdrawal: Efficacy of simulation and debriefing. Journal of psychosocial nursing and mental health services. 2018;56(10):27-35.
1544	Costante CC. School health nursing services role in education: the No Child Left Behind Act of 2001. The Journal of school nursing : the official publication of the National Association of School Nurses. 2006 Jun;22(3):142-7. PubMed PMID: 16704283. Epub 2006/05/18. eng.
1545	Costante CC. School health nursing services role in education: the No Child Left Behind Act of 2001. The Journal of school nursing : the official publication of the National Association of School Nurses. 2006;22(3):142-7.
1546	Costantini A, Solano L, Di Napoli R, Bosco A. Relationship between hardiness and risk of burnout in a sample of 92 nurses working in oncology and AIDS wards. Psychotherapy and psychosomatics. 1997;66(2):78-82. PubMed PMID: 9097334. Epub 1997/01/01. eng.
1547	Costantini A, Solano L, Di Napoli R, Bosco A. Relationship between hardiness and risk of burnout in a sample of 92 nurses working in oncology and aids wards. Psychotherapy and psychosomatics. 1997;66(2):78-82.
1548	Cotanch PH. Instructor-student personality characteristics and success in the clinical laboratory. The American journal of nursing. 1980 Apr;80(4):684. PubMed PMID: 6899718. Epub 1980/04/01. eng.
1549	Cotanch PH. Instructor-student personality characteristics and success in the clinical laboratory. American Journal of Nursing. 1980;80(4):684.
1550	Cotanch PH. Self-actualization and professional socialization of nursing students in the clinical laboratory experience. The Journal of nursing education. 1981 Oct;20(8):4-14. PubMed PMID: 6270044. Epub 1981/10/01. eng.
1551	Cotanch PH. Self-actualization and professional socialization of nursing students in the clinical laboratory experience. The Journal of nursing education. 1981;20(8):4-14.
1552	Courage MM, Godbey KL. Student retention: policies and services to enhance persistence to graduation. Nurse educator. 1992 Mar-Apr;17(2):29-32. PubMed PMID: 1574211. Epub 1992/03/01. eng.
1553	Courage MM, Godbey KL. Student retention: policies and services to enhance persistence to graduation. Nurse educator. 1992 Mar-Apr;17(2):29-32. PubMed PMID: 1574211. Epub 1992/03/01. eng.
1554	Courage MM, Godbey KL. Student retention: policies and services to enhance persistence to graduation. Nurse educator. 1992 Mar-Apr;17(2):29-32. PubMed PMID: 1574211. Epub 1992/03/01. eng.
1555	Courage MM, Godbey KL. Student retention: Policies and services to enhance persistence to graduation. Nurse educator. 1992;17(2):29-32.
1556	Courage MM, Godbey KL. Student retention: Policies and services to enhance persistence to graduation. Nurse educator. 1992;17(2):29-32.
1557	Courage MM, Godbey KL. Student retention: Policies and services to enhance persistence to graduation. Nurse educator. 1992;17(2):29-32.
1558	Courney TJ. A look at a successful perioperative nurse extern-intern program. AORN journal. 2005 Mar;81(3):564-5, 8-74, 77-8. PubMed PMID: 15799507. Epub 2005/04/01. eng.
1559	Courney TJ. A look at a successful perioperative nurse extern-intern program. AORN journal. 2005;81(3):564-"5, 8-74, 77-78".
1560	Courtney M, Edwards H, Smith S, Finlayson K. The impact of rural clinical placement on student nurses' employment intentions. Collegian (Royal College of Nursing, Australia). 2002 Jan;9(1):12-8. PubMed PMID: 11893112. Epub 2002/03/15. eng.
1561	Courtney M, Edwards H, Smith S, Finlayson K. The impact of rural clinical placement on student nurses' employment intentions. Collegian (Royal College of Nursing, Australia). 2002;9(1):12-8.
1562	Cowan PA, Weeks Y, Wicks MN. Promoting Success of Ethnic Minority and Male Students in an Accelerated, Entry-Level Master of Nursing Program: The SUSTAIN Program. The Journal of nursing education. 2015 Sep;54(9):S112-5. PubMed PMID: 26334657. Epub 2015/09/04. eng.
1563	Cowan PA, Weeks Y, Wicks MN. Promoting Success of Ethnic Minority and Male Students in an Accelerated, Entry-Level Master of Nursing Program: The SUSTAIN Program. The Journal of nursing education. 2015 Sep;54(9):S112-5. PubMed PMID: 26334657. Epub 2015/09/04. eng.
1564	Cowan PA, Weeks Y, Wicks MN. Promoting Success of Ethnic Minority and Male Students in an Accelerated, Entry-Level Master of Nursing Program: The SUSTAIN Program. The Journal of nursing education. 2015 Sep;54(9):S112-5. PubMed PMID: 26334657. Epub 2015/09/04. eng.
1565	Cowan PA, Weeks Y, Wicks MN. Promoting success of ethnic minority and male students in an accelerated, entry-level master of nursing program: The SUSTAIN program. Journal of Nursing Education. 2015;54(9):S112-S5.
1566	Cowan PA, Weeks Y, Wicks MN. Promoting success of ethnic minority and male students in an accelerated, entry-level master of nursing program: The SUSTAIN program. Journal of Nursing Education. 2015;54(9):S112-S5.
1567	Cowan PA, Weeks Y, Wicks MN. Promoting success of ethnic minority and male students in an accelerated, entry-level master of nursing program: The SUSTAIN program. Journal of Nursing Education. 2015;54(9):S112-S5.
1568	Cowin L. The effects of nurses' job satisfaction on retention: an Australian perspective. The Journal of nursing administration. 2002 May;32(5):283-91. PubMed PMID: 12021569. Epub 2002/05/22. eng.
1569	Cowin L. The effects of nurses' job satisfaction on retention: An Australian perspective. Journal of Nursing Administration. 2002;32(5):283-91.
1570	Cowin LS, Craven RG, Johnson M, Marsh HW. A longitudinal study of student and experienced nurses' self-concept. Collegian (Royal College of Nursing, Australia). 2006 Jul;13(3):25-31. PubMed PMID: 17036452. Epub 2006/10/14. eng.
1571	Cowin LS, Craven RG, Johnson M, Marsh HW. A longitudinal study of student and experienced nurses' self-concept. Collegian (Royal College of Nursing, Australia). 2006;13(3):25-31.
1572	Cowin LS, Johnson M. Many paths lead to nursing: factors influencing students' perceptions of nursing. International nursing review. 2011 Dec;58(4):413-9. PubMed PMID: 22092318. Epub 2011/11/19. eng.
1573	Cowin LS, Johnson M. Many paths lead to nursing: Factors influencing students' perceptions of nursing. International nursing review. 2011;58(4):413-9.
1574	Cowin LS, Johnson M. Many paths lead to nursing: Factors influencing students' perceptions of nursing. International nursing review. 2011;58(4):413-9.
1575	Cowin LS, Johnson M. From student to graduate: longitudinal changes in the qualities of nurses. Journal of advanced nursing. 2015 Dec;71(12):2911-22. PubMed PMID: 26354087. Epub 2015/09/12. eng.
1576	Cowin LS, Johnson M. From student to graduate: longitudinal changes in the qualities of nurses. Journal of advanced nursing. 2015 Dec;71(12):2911-22. PubMed PMID: 26354087. Epub 2015/09/12. eng.
1577	Cowin LS, Johnson M. From student to graduate: Longitudinal changes in the qualities of nurses. Journal of advanced nursing. 2015;71(12):2911-22.
1578	Cowin LS, Johnson M. From student to graduate: Longitudinal changes in the qualities of nurses. Journal of advanced nursing. 2015;71(12):2911-22.
1579	Cowin LS, Johnson M, Wilson I, Borgese K. The psychometric properties of five Professional Identity measures in a sample of nursing students. Nurse education today. 2013 Jun;33(6):608-13. PubMed PMID: 22871506. Epub 2012/08/09. eng.
1580	Cowin LS, Johnson M, Wilson I, Borgese K. The psychometric properties of five professional identity measures in a sample of nursing students. Nurse education today. 2013;33(6):608-13.
1581	Cox JL, Simpson MD, Letts W, Cavanagh HM. Putting it into practice: Infection control professionals' perspectives on early career nursing graduates' microbiology and infection control knowledge and practice. Contemporary nurse. 2014;49:83-92. PubMed PMID: 25549748. Epub 2015/01/01. eng.
1582	Cox JL, Simpson MD, Letts W, Cavanagh HMA. Putting it into practice: Infection control professionals' perspectives on early career nursing graduates' microbiology and infection control knowledge and practice. Archivio Italiano di Urologia e Andrologia. 2014;49(1):83-92.
1583	Cox JL, Simpson MD, Letts W, Cavanagh HMA. Putting it into practice: Infection control professionals' perspectives on early career nursing graduates' microbiology and infection control knowledge and practice. Contemporary nurse. 2014;49:83-92.
1584	Cox SJ, Robinson S, Murrells T. Planning a career as a children's nurse: the availability of career guidance during the nurse diploma course. Journal of child health care : for professionals working with children in the hospital and community. 2003 Dec;7(4):258-76. PubMed PMID: 14636431. Epub 2003/11/26. eng.
1585	Cox-Davenport RA. "The five-minute check-in" intervention to ease the transition into professional education: A descriptive analysis. Nurse education today. 2017 Mar;50:25-8. PubMed PMID: 28011334. Epub 2016/12/25. eng.
1586	Cox-Davenport RA. “The five-minute check-in” intervention to ease the transition into professional education: A descriptive analysis. Nurse education today. 2017;50:25-8.
1587	Cox-Davenport RA, Phelan JC. Laying the Groundwork for NCLEX Success: An Exploration of Adaptive Quizzing as an Examination Preparation Method. Computers, informatics, nursing : CIN. 2015 May;33(5):208-15. PubMed PMID: 25851560. Epub 2015/04/09. eng.
1588	Cox-Davenport RA, Phelan JC. Laying the Groundwork for NCLEX Success: An Exploration of Adaptive Quizzing as an Examination Preparation Method. CIN - Computers Informatics Nursing. 2015;33(5):208-15.
1589	Craft-Blacksheare M. New Careers in Nursing: An Effective Model for Increasing Nursing Workforce Diversity. The Journal of nursing education. 2018 Mar 1;57(3):178-83. PubMed PMID: 29505079. Epub 2018/03/06. eng.
1590	Craft-Blacksheare M. New careers in nursing: An effective model for increasing nursing workforce diversity. Journal of Nursing Education. 2018;57(3):178-83.
1591	Cramer JH, Pugh JD, Slatyer S, Twigg DE, Robinson M. Issues impacting on enrolled nurse education for Aboriginal and Torres Strait Islander students: a discussion. Contemporary nurse. 2018 Jul 7:1-10. PubMed PMID: 29983102. Epub 2018/07/10. eng.
1592	Cramer JH, Pugh JD, Slatyer S, Twigg DE, Robinson M. Issues impacting on enrolled nurse education for Aboriginal and Torres Strait Islander students: a discussion. Contemporary nurse. 2018 Jul 7:1-10. PubMed PMID: 29983102. Epub 2018/07/10. eng.
1593	Cramer JH, Pugh JD, Slatyer S, Twigg DE, Robinson M. Issues impacting on enrolled nurse education for Aboriginal and Torres Strait Islander students: a discussion. Contemporary nurse. 2018;54(3):258-67.
1594	Cramer JH, Pugh JD, Slatyer S, Twigg DE, Robinson M. Issues impacting on enrolled nurse education for Aboriginal and Torres Strait Islander students: a discussion. Contemporary nurse. 2018;54(3):258-67.
1595	Crane JW, Cox JL. More than just a lack of knowledge: A discussion of the potential hidden-impact of poor pre-enrolment science background on nursing student success in bioscience subjects. International Journal of Innovation in Science and Mathematics Education. 2013;21(2):26-36.
1596	Crawford G, Burns SK, Chih HJ, Hunt K, Tilley PJ, Hallett J, et al. Mental health first aid training for nursing students: a protocol for a pragmatic randomised controlled trial in a large university. BMC psychiatry. 2015 Feb 19;15:26. PubMed PMID: 25886615. Pubmed Central PMCID: PMC4337104. Epub 2015/04/18. eng.
1597	Crawford G, Burns SK, Chih HJ, Hunt K, Tilley PJM, Hallett J, et al. Mental health first aid training for nursing students: A protocol for a pragmatic randomised controlled trial in a large university. BMC psychiatry. 2015;15(1).
1598	Crawford LA, Olinger BH. Recruitment and retention of nursing students from diverse cultural backgrounds. The Journal of nursing education. 1988 Oct;27(8):379-81. PubMed PMID: 2852232. Epub 1988/10/01. eng.
1599	Crawford LA, Olinger BH. Recruitment and retention of nursing students from diverse cultural backgrounds. The Journal of nursing education. 1988;27(8):379-81.
1600	Crawford MW, Kiger AM. Development through self-assessment: strategies used during clinical nursing placements. Journal of advanced nursing. 1998 Jan;27(1):157-64. PubMed PMID: 9515620. Epub 1998/03/27. eng.
1601	Crawford MW, Kiger AM. Development through self-assessment: Strategies used during clinical nursing placements. Journal of advanced nursing. 1998;27(1):157-64.
1602	Creech C, Cooper D, Aplin-Kalisz C, Maynard G, Baker S. Examining Admission Factors Predicting Success in a Doctor of Nursing Practice Program. The Journal of nursing education. 2018 Jan 1;57(1):49-52. PubMed PMID: 29381161. Epub 2018/01/31. eng.
1603	Creech C, Cooper D, Aplin-Kalisz C, Maynard G, Baker S. Examining Admission Factors Predicting Success in a Doctor of Nursing Practice Program. The Journal of nursing education. 2018 Jan 1;57(1):49-52. PubMed PMID: 29381161. Epub 2018/01/31. eng.
1604	Creech C, Cooper D, Aplin-Kalisz C, Maynard G, Baker S. Examining admission factors predicting success in a doctor of nursing practice program. Journal of Nursing Education. 2018;57(1):49-52.
1605	Creech C, Cooper D, Aplin-Kalisz C, Maynard G, Baker S. Examining admission factors predicting success in a doctor of nursing practice program. Journal of Nursing Education. 2018;57(1):49-52.
1606	Creech CJ, Aplin-Kalisz C. Developing a selection method for graduate nursing students. Journal of the American Academy of Nurse Practitioners. 2011 Aug;23(8):404-9. PubMed PMID: 21790833. Epub 2011/07/28. eng.
1607	Creech CJ, Aplin-Kalisz C. Developing a selection method for graduate nursing students. Journal of the American Academy of Nurse Practitioners. 2011;23(8):404-9.
1608	Creech EA, Neurath HV. Withdrawal of practical nursing students. The American journal of nursing. 1951 Nov;51(11):688-9. PubMed PMID: 14877882. Epub 1951/11/01. eng.
1609	Creech EA, Neurath HV. Withdrawal of practical nursing students. The American journal of nursing. 1951;51(11):688-9.
1610	Crispell KR, Gomez CF. Proper care for the dying: a critical public issue. Journal of medical ethics. 1987;13(2):74-80.
1611	Croft AC, Harrison MC, Robinson CL. Recruitment and retention of students-an integrated and holistic vision of mathematics support. International Journal of Mathematical Education in Science and Technology. 2009;40(1):109-25.
1612	Crombie A, Brindley J, Harris D, Marks-Maran D, Thompson TM. Factors that enhance rates of completion: what makes students stay? Nurse education today. 2013 Nov;33(11):1282-7. PubMed PMID: 23623745. Epub 2013/04/30. eng.
1613	Crombie A, Brindley J, Harris D, Marks-Maran D, Thompson TM. Factors that enhance rates of completion: what makes students stay? Nurse education today. 2013 Nov;33(11):1282-7. PubMed PMID: 23623745. Epub 2013/04/30. eng.
1614	Crombie A, Brindley J, Harris D, Marks-Maran D, Thompson TM. Factors that enhance rates of completion: what makes students stay? Nurse education today. 2013 Nov;33(11):1282-7. PubMed PMID: 23623745. Epub 2013/04/30. eng.
1615	Crombie A, Brindley J, Harris D, Marks-Maran D, Thompson TM. Factors that enhance rates of completion: What makes students stay? Nurse education today. 2013;33(11):1282-7.
1616	Crombie A, Brindley J, Harris D, Marks-Maran D, Thompson TM. Factors that enhance rates of completion: What makes students stay? Nurse education today. 2013;33(11):1282-7.
1617	Crombie A, Brindley J, Harris D, Marks-Maran D, Thompson TM. Factors that enhance rates of completion: What makes students stay? Nurse education today. 2013;33(11):1282-7.
1618	Crosby MH. Teaching strategies: a microteaching project for nurses in Virginia. Nursing research. 1977 Mar-Apr;26(2):144-7. PubMed PMID: 584379. Epub 1977/03/01. eng.
1619	Crosby MH. Teaching strategies: a microteaching project for nurses in Virginia. Nursing research. 1977 Mar-Apr;26(2):144-7. PubMed PMID: 584379. Epub 1977/03/01. eng.
1620	Crosby MH. Teaching strategies: A microteaching project for nurses in virginia. Nursing research. 1977;26(2):144-7.
1621	Crosby MH. Teaching strategies: A microteaching project for nurses in virginia. Nursing research. 1977;26(2):144-7.
1622	Cross KW. Survey of student nurse wastage at 24 general nurse training schools. International journal of nursing studies. 1968 Sep;5(3):221-9. PubMed PMID: 5187505. Epub 1968/09/01. eng.
1623	Cross KW. Survey of student nurse wastage at 24 general nurse training schools. International journal of nursing studies. 1968 Sep;5(3):221-9. PubMed PMID: 5187505. Epub 1968/09/01. eng.
1624	Cross KW. Survey of student nurse wastage at 24 general nurse training schools. International journal of nursing studies. 1968 Sep;5(3):221-9. PubMed PMID: 5187505. Epub 1968/09/01. eng.
1625	Cross KW. Survey of student nurse wastage at 24 general nurse training schools. International journal of nursing studies. 1968;5(3):221-9.
1626	Cross KW. Survey of student nurse wastage at 24 general nurse training schools. International journal of nursing studies. 1968;5(3):221-9.
1627	Cross KW. Survey of student nurse wastage at 24 general nurse training schools. International journal of nursing studies. 1968;5(3):221-9.
1628	Cross KW, Hall DL. Survey of entrants to nurse training schools and of student-nurse wastage in the Birmingham region. British journal of preventive & social medicine. 1954 Apr;8(2):70-6. PubMed PMID: 13160355. Pubmed Central PMCID: PMC1058536. Epub 1954/04/01. eng.
1629	Cross KW, Hall DL. Survey of entrants to nurse training schools and of student-nurse wastage in the Birmingham region. British journal of preventive &amp; social medicine. 1954;8(2):70-6.
1630	Cross M. Is it academic failure or a learning disability? A personal experience with loss and grief. Imprint. 1986 Feb-Mar;33(1):43-5. PubMed PMID: 3633236. Epub 1986/02/01. eng.
1631	Cross M. Is it academic failure or a learning disability? A personal experience with loss and grief. Imprint. 1986;33(1):43-5.
1632	Crouch SJ. Predicting Success in Nursing Programs. Journal of College Teaching & Learning. 2015 01/01/;12(1):45-54. PubMed PMID: EJ1050965.
1633	Crow DE, Bailey LE. Narrative pedagogy amidst program accountability: Helping nontraditional nursing students who must repeat a course. Teaching and Learning in Nursing. 2015;10(4):161-8.
1634	Crow K. Multiculturalism and pluralistic thought in nursing education: Native American world view and the nursing academic world view. The Journal of nursing education. 1993 May;32(5):198-204. PubMed PMID: 8388937. Epub 1993/05/01. eng.
1635	Crow K. Multiculturalism and pluralistic thought in nursing education: Native American world view and the nursing academic world view. The Journal of nursing education. 1993;32(5):198-204.
1636	Crow SM, Smith SA, Hartman SJ. Attrition in nursing: perspectives from the national survey of college graduates. The health care manager. 2005 Oct-Dec;24(4):336-46. PubMed PMID: 16284517. Epub 2005/11/15. eng.
1637	Crow SM, Smith SA, Hartman SJ. Attrition in nursing: Perspectives from the national survey of college graduates. Health Care Manager. 2005;24(4):336-46.
1638	Crow SM, Smith SA, Hartman SJ. Attrition in nursing: Perspectives from the national survey of college graduates. Health Care Manager. 2005;24(4):336-46.
1639	Crowell DL. Medication Administration: Measuring Associate Degree Nursing Student Knowledge: ProQuest LLC; 2016.
1640	Crowley AA, Magee TK. Integrating healthy steps into PNP graduate education. Journal of Pediatric Health Care. 2003;17(5):232-9.
1641	Croxon L, Maginnis C. Total learning environment and the implications for rural student nurse retention. The Australian journal of rural health. 2006 Jun;14(3):132-3. PubMed PMID: 16706884. Epub 2006/05/19. eng.
1642	Croxon L, Maginnis C. Total learning environment and the implications for rural student nurse retention. Australian Journal of Rural Health. 2006;14(3):132-3.
1643	Croxon L, Maginnis C. Total learning environment and the implications for rural student nurse retention. Australian Journal of Rural Health. 2006;14(3):132-3.
1644	Cubit KA, Ryan B. Tailoring a graduate nurse program to meet the needs of our next generation nurses. Nurse education today. 2011 Jan;31(1):65-71. PubMed PMID: 20417996. Epub 2010/04/27. eng.
1645	Cubit KA, Ryan B. Tailoring a Graduate Nurse Program to meet the needs of our next generation nurses. Nurse education today. 2011;31(1):65-71.
1646	Cui G, Yao M, Zhang X. Can nursing students' perceived teacher enthusiasm dampen their class-related boredom during theoretical lessons? A cross-sectional study among Chinese nursing students. Nurse education today. 2017 Jun;53:29-33. PubMed PMID: 28426998. Epub 2017/04/21. eng.
1647	Cui G, Yao M, Zhang X. Can nursing students’ perceived teacher enthusiasm dampen their class-related boredom during theoretical lessons? A cross-sectional study among Chinese nursing students. Nurse education today. 2017;53:29-33.
1648	Cullen JA, Johnston LW. Using Quality Circles in the Classroom To Improve Student Learning and Satisfaction. Journal of Nursing Education. 1999 01/01/;38(8):368-70. PubMed PMID: EJ596491.
1649	Culley L, Genders N. Nurse cadet schemes in the British NHS - Challenges and opportunities. Journal of advanced nursing. 2003;41(6):607-14.
1650	Cumberbatch-Sullivan KJ. Begin with the End in Mind: Measuring the Effectiveness of Remediation on Student Performance on the Test of Essential Academic Skills (TEAS-V): ProQuest LLC; 2013.
1651	Cumberbatch-Sullivan KJ. Begin with the End in Mind: Measuring the Effectiveness of Remediation on Student Performance on the Test of Essential Academic Skills (TEAS-V): ProQuest LLC; 2013.
1652	Cummins AM, Wight R, Watts N, Catling C. Introducing sensitive issues and self-care strategies to first year midwifery students. Midwifery. 2018 Jun;61:8-14. PubMed PMID: 29505946. Epub 2018/03/06. eng.
1653	Cummins AM, Wight R, Watts N, Catling C. Introducing sensitive issues and self-care strategies to first year midwifery students. Midwifery. 2018;61:8-14.
1654	Cund A. Alcohol education revisited: exploring how much time we devote to alcohol education in the nursing curriculum. Nurse education in practice. 2013 Jan;13(1):35-9. PubMed PMID: 22858311. Epub 2012/08/04. eng.
1655	Cund A. Alcohol education revisited: Exploring how much time we devote to alcohol education in the nursing curriculum. Nurse education in practice. 2013;13(1):35-9.
1656	Curl ED, Hale R, Wilsker D, Guidroz P, Price T. The Nightingale Experience: A community service collaboration between a Magnet(R) hospital and nursing program. Nursing management. 2017 Mar;48(3):40-8. PubMed PMID: 28234764. Epub 2017/02/25. eng.
1657	Currie K, McCallum J, Murray J, Scott J, Strachan E, Yates L, et al. Developing a national computerised absence monitoring and management system to reduce nursing student attrition: evaluation of staff and student perspectives. Nurse education today. 2014 May;34(5):738-43. PubMed PMID: 24007894. Epub 2013/09/07. eng.
1658	Currie K, McCallum J, Murray J, Scott J, Strachan E, Yates L, et al. Developing a national computerised absence monitoring and management system to reduce nursing student attrition: evaluation of staff and student perspectives. Nurse education today. 2014 May;34(5):738-43. PubMed PMID: 24007894. Epub 2013/09/07. eng.
1659	Currie K, McCallum J, Murray J, Scott J, Strachan E, Yates L, et al. Developing a national computerised absence monitoring and management system to reduce nursing student attrition: evaluation of staff and student perspectives. Nurse education today. 2014 May;34(5):738-43. PubMed PMID: 24007894. Epub 2013/09/07. eng.
1660	Currie K, McCallum J, Murray J, Scott J, Strachan E, Yates L, et al. Developing a national computerised absence monitoring and management system to reduce nursing student attrition: Evaluation of staff and student perspectives. Nurse education today. 2014;34(5):738-43.
1661	Currie K, McCallum J, Murray J, Scott J, Strachan E, Yates L, et al. Developing a national computerised absence monitoring and management system to reduce nursing student attrition: Evaluation of staff and student perspectives. Nurse education today. 2014;34(5):738-43.
1662	Currie K, McCallum J, Murray J, Scott J, Strachan E, Yates L, et al. Developing a national computerised absence monitoring and management system to reduce nursing student attrition: Evaluation of staff and student perspectives. Nurse education today. 2014;34(5):738-43.
1663	Curtis E, Wikaire E, Jiang Y, McMillan L, Loto R, Airini, et al. Quantitative analysis of a Maori and Pacific admission process on first-year health study. BMC medical education. 2015 Nov 3;15:196. PubMed PMID: 26525143. Pubmed Central PMCID: PMC4630906. Epub 2015/11/04. eng.
1664	Curtis E, Wikaire E, Jiang Y, McMillan L, Loto R, Airini, et al. A tertiary approach to improving equity in health: quantitative analysis of the Maori and Pacific Admission Scheme (MAPAS) process, 2008-2012. International journal for equity in health. 2015 Jan 20;14:7. PubMed PMID: 25927377. Pubmed Central PMCID: PMC4319228. Epub 2015/05/01. eng.
1665	Curtis E, Wikaire E, Jiang Y, McMillan L, Loto R, Airini, et al. Quantitative analysis of a Maori and Pacific admission process on first-year health study. BMC medical education. 2015 Nov 3;15:196. PubMed PMID: 26525143. Pubmed Central PMCID: PMC4630906. Epub 2015/11/04. eng.
1666	Curtis E, Wikaire E, Jiang Y, McMillan L, Loto R, Airini, et al. Quantitative analysis of a Ma¯ori and Pacific admission process on first-year health study. BMC medical education. 2015;15(1).
1667	Curtis E, Wikaire E, Jiang Y, McMillan L, Loto R, Airini, et al. A tertiary approach to improving equity in health: Quantitative analysis of the Maori and Pacific Admission Scheme (MAPAS) process, 2008-2012. International journal for equity in health. 2015;14(1).
1668	Curtis E, Wikaire E, Jiang Y, McMillan L, Loto R, Airini, et al. Quantitative analysis of a Ma¯ori and Pacific admission process on first-year health study. BMC medical education. 2015;15(1).
1669	Curtis E, Wikaire E, Jiang Y, McMillan L, Loto R, Airini, et al. A tertiary approach to improving equity in health: Quantitative analysis of the Maori and Pacific Admission Scheme (MAPAS) process, 2008-2012. International journal for equity in health. 2015;14(1).
1670	Curtis E, Wikaire E, Kool B, Honey M, Kelly F, Poole P, et al. What helps and hinders indigenous student success in higher education health programmes: a qualitative study using the Critical Incident Technique. Higher Education Research and Development. 2015;34(3):486-500.
1671	Cushman LF, Delva M, Franks CL, Jimenez-Bautista A, Moon-Howard J, Glover J, et al. Cultural competency training for public health students: Integrating self, social, and global awareness into a master of public health curriculum. American journal of public health. 2015;105:S132-S40.
1672	Cusick P, Harckham LD. The Effectiveness of Six Personality Variables in Predicting Success on the Nursing State Board Examination. 1973.
1673	Custer N. Test Anxiety and Academic Procrastination Among Prelicensure Nursing Students. Nursing education perspectives. 2018 May/Jun;39(3):162-3. PubMed PMID: 29505500. Epub 2018/03/06. eng.
1674	Custer N. Test Anxiety and Academic Procrastination Among Prelicensure Nursing Students. Nursing education perspectives. 2018 May/Jun;39(3):162-3. PubMed PMID: 29505500. Epub 2018/03/06. eng.
1675	Cuthbertson P, Caswell R. Reasons why students leave nurse training. Nursing times. 1990 Nov 14-20;86(46):52. PubMed PMID: 2082297. Epub 1990/11/14. eng.
1676	Cuthbertson P, Caswell R. Reasons why students leave nurse training. Nursing times. 1990;86(46):52.
1677	Cygan HR, McNaughton D, Reising V, Reid B. An academic practice partnership: Building capacity to meet sexual health education policy requirements of a public school system. Public Health Nursing. 2018;35(5):414-9.
1678	Czekanski K, Mingo S, Piper L. Coaching to NCLEX-RN Success: A Postgraduation Intervention to Improve First-Time Pass Rates. The Journal of nursing education. 2018 Sep 1;57(9):561-5. PubMed PMID: 30148520. Epub 2018/08/28. eng.
1679	Czekanski K, Mingo S, Piper L. Coaching to NCLEX-RN success: A postgraduation intervention to improve first-time pass rates. Journal of Nursing Education. 2018;57(9):561-5.
1680	Dahl J. Structured experience: a risk-free approach to reality-based learning. The Journal of nursing education. 1984 Jan;23(9):34-7. PubMed PMID: 6317820. Epub 1984/01/01. eng.
1681	Dahl J. Structured experience: a risk-free approach to reality-based learning. The Journal of nursing education. 1984;23(9):34-7.
1682	Daines J, Minnesota Univ SPMR, Development Center for Vocational E. Whole-to-Part Instruction in Vocational Education. An Exploratory Study of Student Characteristics and Structure of Knowledge in Postsecondary Programs. 1985.
1683	Daines J, Minnesota Univ SPMR, Development Center for Vocational E. Whole-to-Part Instruction in Vocational Education. An Exploratory Study of Student Characteristics and Structure of Knowledge in Postsecondary Programs. 1985.
1684	Daley BJ, Shaw CR, Balistrieri T, Glasenapp K, Piacentine L. Concept maps: a strategy to teach and evaluate critical thinking. The Journal of nursing education. 1999 Jan;38(1):42-7. PubMed PMID: 9921788. Epub 1999/01/28. eng.
1685	Daley BJ, Shaw CR, Balistrieri T, Glasenapp K, Piacentine L. Concept maps: A strategy to teach and evaluate critical thinking. Journal of Nursing Education. 1999;38(1):42-7.
1686	Dalir Z, Mazloum SR. Relationship between mental health and interest in field of study in nursing and midwifery students. Life Science Journal. 2012;9(3):1916-21.
1687	Dalir Z, Mazloum SR. Relationship between mental health and interest in field of study in nursing and midwifery students. Life Science Journal. 2012;9(3):1916-21.
1688	Dalton BM. Withdrawal from training of RNMS student nurses. 2. Attitudes of ex-students to the training situation. Nursing times. 1969 Aug 14;65(33):Suppl:129-32. PubMed PMID: 5803433. Epub 1969/08/14. eng.
1689	Dalton BM. Withdrawal from training of RNMS student nurses. 1. An exploratory study of possible factors associated with withdrawal. Nursing times. 1969 Aug 7;65(32):Suppl:125-8. PubMed PMID: 5803423. Epub 1969/08/07. eng.
1690	Dalton BM. Withdrawal from training of RNMS student nurses. 2. Attitudes of ex-students to the training situation. Nursing times. 1969 Aug 14;65(33):Suppl:129-32. PubMed PMID: 5803433. Epub 1969/08/14. eng.
1691	Dalton BM. Withdrawal from training of RNMS student nurses. 1. An exploratory study of possible factors associated with withdrawal. Nursing times. 1969 Aug 7;65(32):Suppl:125-8. PubMed PMID: 5803423. Epub 1969/08/07. eng.
1692	Dalton BM. Withdrawal from training of RNMS student nurses. 2. Attitudes of ex-students to the training situation. Nursing times. 1969;65(33):Suppl:129-32.
1693	Dalton BM. Withdrawal from training of RNMS student nurses. 1. An exploratory study of possible factors associated with withdrawal. Nursing times. 1969;65(32):Suppl:125-8.
1694	Dalton BM. Withdrawal from training of RNMS student nurses. 2. Attitudes of ex-students to the training situation. Nursing times. 1969;65(33):Suppl:129-32.
1695	Dalton BM. Withdrawal from training of RNMS student nurses. 1. An exploratory study of possible factors associated with withdrawal. Nursing times. 1969;65(32):Suppl:125-8.
1696	Daly JM, McClelland E, Yang J. The effect of teaching via telecommunications: a comparison of the academic performance of RN-BSN students in satellite centers and on campus. The Journal of nursing education. 1994 Apr;33(4):172-4. PubMed PMID: 8027839. Epub 1994/04/01. eng.
1697	Daly JM, McClelland E, Yang J. The effect of teaching via telecommunications: a comparison of the academic performance of RN-BSN students in satellite centers and on campus. The Journal of nursing education. 1994;33(4):172-4.
1698	D'Ambra AM, Andrews DR. Incivility, retention and new graduate nurses: an integrated review of the literature. Journal of nursing management. 2014 Sep;22(6):735-42. PubMed PMID: 23927565. Epub 2013/08/10. eng.
1699	D'Ambra AM, Andrews DR. Incivility, retention and new graduate nurses: An integrated review of the literature. Journal of nursing management. 2014;22(6):735-42.
1700	Damman OC, De Jong A, Hibbard JH, Timmermans DRM. Making comparative performance information more comprehensible: An experimental evaluation of the impact of formats on consumer understanding. BMJ Quality and Safety. 2016;25(11):860-9.
1701	Damrosch SP, Wolfe ML. Baccalaureate nursing students' explanations of success and failure in a research course. Western journal of nursing research. 1988 Aug;10(4):463-71. PubMed PMID: 3188505. Epub 1988/08/01. eng.
1702	Damrosch SP, Wolfe ML. Baccalaureate Nursing Students' Explanations of Success and Failure in a Research Course. Western journal of nursing research. 1988;10(4):463-71.
1703	Danailov TR. Bulgaria: Environmental, social and economic challenges2018. 1-223 p.
1704	Daniel JL. Recruiting minority faculty members: strategies along the pipeline. Journal of National Black Nurses" Association : JNBNA. 1993;6(2):33-43.
1705	Daniel M, Joseph RA. Horizontal Integration of Concepts: An Innovative Teaching Strategy. Nurse educator. 2018 Oct 9. PubMed PMID: 30308567. Epub 2018/10/12. eng.
1706	Daniels AD, Jooste K. Support of students by academics in a nursing foundation programme at a university in the Western Cape. Curationis. 2018 Aug 7;41(1):e1-e7. PubMed PMID: 30198295. Pubmed Central PMCID: PMC6131712. Epub 2018/09/11. eng.
1707	Daniels AD, Jooste K. Support of students by academics in a nursing foundation programme at a university in the Western Cape. Curationis. 2018;41(1):e1-e7.
1708	Daniels DY. Examining attendance, academic performance, and behavior in obese adolescents. The Journal of school nursing : the official publication of the National Association of School Nurses. 2008 Dec;24(6):379-87. PubMed PMID: 19114468. Epub 2008/12/31. eng.
1709	Daniels DY. Examining Attendance, Academic Performance, and Behavior in Obese Adolescents. The Journal of School Nursing. 2008;24(6):379-87.
1710	Danner M. Comparison of 1 long versus 2 shorter clinical days on clinical learning outcomes of nursing students. Nurse educator. 2014 Nov-Dec;39(6):280-4. PubMed PMID: 25061952. Epub 2014/07/26. eng.
1711	Danner M. Comparison of 1 long versus 2 shorter clinical days on clinical learning outcomes of nursing students. Nurse educator. 2014;39(6):280-4.
1712	Dante A, Fabris S, Palese A. Time-to-event analysis of individual variables associated with nursing students' academic failure: a longitudinal study. Advances in health sciences education : theory and practice. 2013 Dec;18(5):1047-65. PubMed PMID: 23423306. Epub 2013/02/21. eng.
1713	Dante A, Fabris S, Palese A. Time-to-event analysis of individual variables associated with nursing students' academic failure: a longitudinal study. Advances in health sciences education : theory and practice. 2013 Dec;18(5):1047-65. PubMed PMID: 23423306. Epub 2013/02/21. eng.
1714	Dante A, Fabris S, Palese A. Time-to-Event Analysis of Individual Variables Associated with Nursing Students' Academic Failure: A Longitudinal Study. Advances in Health Sciences Education. 2013 12/01/;18(5):1047-65. PubMed PMID: EJ1036084.
1715	Dante A, Fabris S, Palese A. Time-to-event analysis of individual variables associated with nursing students' academic failure: A longitudinal study. Advances in Health Sciences Education. 2013;18(5):1047-65.
1716	Dante A, Fabris S, Palese A. Time-to-event analysis of individual variables associated with nursing students' academic failure: A longitudinal study. Advances in Health Sciences Education. 2013;18(5):1047-65.
1717	Dante A, Fabris S, Palese A. Time-to-event analysis of individual variables associated with nursing students' academic failure: A longitudinal study. Advances in Health Sciences Education. 2013;18(5):1047-65.
1718	Dante A, Fabris S, Palese A. Predictive power of individual factors and clinical learning experience on academic success: findings from a longitudinal study. Nurse educator. 2015 May-Jun;40(3):E1-6. PubMed PMID: 25643319. Epub 2015/02/03. eng.
1719	Dante A, Fabris S, Palese A. Predictive power of individual factors and clinical learning experience on academic success: findings from a longitudinal study. Nurse educator. 2015 May-Jun;40(3):E1-6. PubMed PMID: 25643319. Epub 2015/02/03. eng.
1720	Dante A, Fabris S, Palese A. Predictive power of individual factors and clinical learning experience on academic success. Nurse educator. 2015;40(3):E1-E6.
1721	Dante A, Fabris S, Palese A. Predictive power of individual factors and clinical learning experience on academic success. Nurse educator. 2015;40(3):E1-E6.
1722	Dante A, Ferrao S, Jarosova D, Lancia L, Nascimento C, Notara V, et al. Nursing student profiles and occurrence of early academic failure: Findings from an explorative European study. Nurse education today. 2016 Mar;38:74-81. PubMed PMID: 26763210. Epub 2016/01/15. eng.
1723	Dante A, Ferrao S, Jarosova D, Lancia L, Nascimento C, Notara V, et al. Nursing student profiles and occurrence of early academic failure: Findings from an explorative European study. Nurse education today. 2016 Mar;38:74-81. PubMed PMID: 26763210. Epub 2016/01/15. eng.
1724	Dante A, Ferrão S, Jarosova D, Lancia L, Nascimento C, Notara V, et al. Nursing student profiles and occurrence of early academic failure: Findings from an explorative European study. Nurse education today. 2016;38:74-81.
1725	Dante A, Ferrão S, Jarosova D, Lancia L, Nascimento C, Notara V, et al. Nursing student profiles and occurrence of early academic failure: Findings from an explorative European study. Nurse education today. 2016;38:74-81.
1726	Dante A, Petrucci C, Lancia L. European nursing students' academic success or failure: a post-Bologna Declaration systematic review. Nurse education today. 2013 Jan;33(1):46-52. PubMed PMID: 23103180. Epub 2012/10/30. eng.
1727	Dante A, Petrucci C, Lancia L. European nursing students' academic success or failure: a post-Bologna Declaration systematic review. Nurse education today. 2013 Jan;33(1):46-52. PubMed PMID: 23103180. Epub 2012/10/30. eng.
1728	Dante A, Petrucci C, Lancia L. European nursing students' academic success or failure: A post-Bologna Declaration systematic review. Nurse education today. 2013;33(1):46-52.
1729	Dante A, Petrucci C, Lancia L. European nursing students' academic success or failure: A post-Bologna Declaration systematic review. Nurse education today. 2013;33(1):46-52.
1730	Dante A, Petrucci C, Lancia L. European nursing students' academic success or failure: A post-Bologna Declaration systematic review. Nurse education today. 2013;33(1):46-52.
1731	Dante A, Petrucci C, Lancia L. European nursing students' academic success or failure: A post-Bologna Declaration systematic review. Nurse education today. 2013;33(1):46-52.
1732	Dante A, Petrucci C, Lancia L. European nursing students' academic success or failure: A post-Bologna Declaration systematic review. Nurse education today. 2013;33(1):46-52.
1733	Dante A, Petrucci C, Lancia L. European nursing students' academic success or failure: A post-Bologna Declaration systematic review. Nurse education today. 2013;33(1):46-52.
1734	Dante A, Petrucci C, Lancia L. European nursing students' academic success or failure: A post-Bologna Declaration systematic review. Nurse education today. 2013;33(1):46-52.
1735	Dante A, Valoppi G, Palese A. Academic success and failure factors of the nursing students: A narrative literature review. International Nursing Perspectives. 2009;9(2):45-52.
1736	Dante A, Valoppi G, Palese A. Academic success and failure factors of the nursing students: A narrative literature review. International Nursing Perspectives. 2009;9(2):45-52.
1737	Dante A, Valoppi G, Palese A. Academic success and failure factors of the nursing students: A narrative literature review. International Nursing Perspectives. 2009;9(2):45-52.
1738	Dante A, Valoppi G, Palese A. Academic success and failure factors of the nursing students: A narrative literature review. International Nursing Perspectives. 2009;9(2):45-52.
1739	Dante A, Valoppi G, Saiani L, Palese A. Factors associated with nursing students' academic success or failure: a retrospective Italian multicenter study. Nurse education today. 2011 Jan;31(1):59-64. PubMed PMID: 20423750. Epub 2010/04/29. eng.
1740	Dante A, Valoppi G, Saiani L, Palese A. Factors associated with nursing students' academic success or failure: a retrospective Italian multicenter study. Nurse education today. 2011 Jan;31(1):59-64. PubMed PMID: 20423750. Epub 2010/04/29. eng.
1741	Dante A, Valoppi G, Saiani L, Palese A. Factors associated with nursing students' academic success or failure: A retrospective Italian multicenter study. Nurse education today. 2011;31(1):59-64.
1742	Dante A, Valoppi G, Saiani L, Palese A. Factors associated with nursing students' academic success or failure: A retrospective Italian multicenter study. Nurse education today. 2011;31(1):59-64.
1743	Dante A, Valoppi G, Saiani L, Palese A. Factors associated with nursing students' academic success or failure: A retrospective Italian multicenter study. Nurse education today. 2011;31(1):59-64.
1744	D'Antonio J. Wisdom: a goal of nursing education. The Journal of nursing education. 2014 Feb;53(2):105-7. PubMed PMID: 24308535. Epub 2013/12/07. eng.
1745	D'Antonio J. Wisdom: A goal of nursing education. Journal of Nursing Education. 2014;53(2):105-7.
1746	Dapremont JA. Success in nursing school: black nursing students' perception of peers, family, and faculty. The Journal of nursing education. 2011 May;50(5):254-60. PubMed PMID: 21417190. Epub 2011/03/23. eng.
1747	Dapremont JA. Success in nursing school: black nursing students' perception of peers, family, and faculty. The Journal of nursing education. 2011 May;50(5):254-60. PubMed PMID: 21417190. Epub 2011/03/23. eng.
1748	Dapremont JA. Success in nursing school: Black nursing students' perception of peers, family, and faculty. Journal of Nursing Education. 2011;50(5):254-60.
1749	Dapremont JA. Success in nursing school: Black nursing students' perception of peers, family, and faculty. Journal of Nursing Education. 2011;50(5):254-60.
1750	Dapremont JA. Black nursing students: strategies for academic success. Nursing education perspectives. 2014 May-Jun;35(3):157-61. PubMed PMID: 24988718. Epub 2014/07/06. eng.
1751	Dapremont JA. Black nursing students: strategies for academic success. Nursing education perspectives. 2014 May-Jun;35(3):157-61. PubMed PMID: 24988718. Epub 2014/07/06. eng.
1752	Dapremont JA. Black nursing students: Strategies for academic success. Nursing education perspectives. 2014;35(3):157-61.
1753	Dapremont JA. Black nursing students: Strategies for academic success. Nursing education perspectives. 2014;35(3):157-61.
1754	Dargush AE, Jorczak EW, Shapiro RJ, Shah SA. Simulation technology enhances Doctor of Pharmacy candidates' retention of rhythms and medications used in advanced Cardiac Life Support. Pharmacy Education. 2013;13(1):121-4.
1755	Daschbach CC, Chinnis NA. Medicine in Mexico. IX. Medical education. Arizona Medicine. 1978;35(6):408-9.
1756	Daumer RD, Britson V. Wired for success: stimulating excitement in nursing through a summer camp. The Journal of nursing education. 2004 Mar;43(3):130-3. PubMed PMID: 15072340. Epub 2004/04/10. eng.
1757	Daumer RD, Britson V. Wired for success: Stimulating excitement in nursing through a summer camp. Journal of Nursing Education. 2004;43(3):130-3.
1758	Davidhizar R, Dowd SB, Giger JN. Educating the culturally diverse healthcare student. Nurse educator. 1998 Mar-Apr;23(2):38-42. PubMed PMID: 9582803. Epub 1998/05/16. eng.
1759	Davidhizar R, Dowd SB, Giger JN. Educating the culturally diverse healthcare student. Nurse educator. 1998;23(2):38-42.
1760	Davidhizar R, Eshleman J, Shearer RA. Luck of the Draw. Skills testing for nursing retention. Hospital topics. 1996 Spring;74(2):34-7. PubMed PMID: 10158722. Epub 1996/04/01. eng.
1761	Davidhizar R, Eshleman J, Shearer RA. Luck of the Draw. Skills testing for nursing retention. Hospital topics. 1996;74(2):34-7.
1762	Davidhizar RE, McBride A. How nursing students explain their success and failure in clinical experiences. The Journal of nursing education. 1985 Sep;24(7):284-90. PubMed PMID: 2995615. Epub 1985/09/01. eng.
1763	Davidhizar RE, McBride A. How nursing students explain their success and failure in clinical experiences. The Journal of nursing education. 1985;24(7):284-90.
1764	Davidson SC, Metzger R, Lindgren KS. A hybrid classroom-online curriculum format for RN-BSN students: cohort support and curriculum structure improve graduation rates. Journal of continuing education in nursing. 2011 May;42(5):223-32. PubMed PMID: 21229931. Epub 2011/01/15. eng.
1765	Davidson SC, Metzger R, Lindgren KS. A hybrid classroom-online curriculum format for RN-BSN students: Cohort support and curriculum structure improve graduation rates. Journal of continuing education in nursing. 2011;42(5):223-32.
1766	Davies J. Physiotherapy: Where are the men? Physiotherapy (United Kingdom). 1990;76(3):132-4.
1767	Davis AD. Predicting Persistence in Practical Nursing and Success on the NCLEX-PN: Examining Demographic, Non-Academic, and Academic Variables: ProQuest LLC; 2015.
1768	Davis CR, Lynch EJ. Administrator Leadership Styles and Their Impact on School Nursing Part II. A High-Performance School Nurse-Building Administrator Relationship Model. NASN school nurse (Print). 2018;33(5):311-6.
1769	Davis PE, Grinnell SM, Niemer LM. Laying a foundation for evaluating curricular performance: Tools of the trade. Journal of Nursing Education. 2013;52(12):671-9.
1770	Davis PE, Grinnell SM, Niemer LM. Laying a foundation for evaluating curricular performance: Tools of the trade. Journal of Nursing Education. 2013;52(12):671-9.
1771	Davis WE, Jr. ODWIN expansion program: a study in success. Nursing research. 1978 Jul-Aug;27(4):230-2. PubMed PMID: 248198. Epub 1978/07/01. eng.
1772	Davis WE, Jr. ODWIN expansion program: a study in success. Nursing research. 1978 Jul-Aug;27(4):230-2. PubMed PMID: 248198. Epub 1978/07/01. eng.
1773	Davis WE. Odwin expansion program: A study in success. Nursing research. 1978;27(4):230-2.
1774	Davis WE. Odwin expansion program: A study in success. Nursing research. 1978;27(4):230-2.
1775	Davis-Alldritt L. Presidential inaugural address: advocacy, access, and achievement. The Journal of school nursing : the official publication of the National Association of School Nurses. 2011 Aug;27(4):249-51. PubMed PMID: 21788402. Epub 2011/07/27. eng.
1776	Davis-Alldritt L. Presidential Inaugural Address: Advocacy, Access, and Achievement. Journal of School Nursing. 2011;27(4):249-51.
1777	Dawood E, Al Ghadeer H, Mitsu R, Almutary N, Alenezi B. Relationship between Test Anxiety and Academic Achievement among Undergraduate Nursing Students. Journal of Education and Practice. 2016 01/01/;7(2):57-65. PubMed PMID: EJ1089777.
1778	Dawood E, Al Ghadeer H, Mitsu R, Almutary N, Alenezi B. Relationship between Test Anxiety and Academic Achievement among Undergraduate Nursing Students. Journal of Education and Practice. 2016 01/01/;7(2):57-65. PubMed PMID: EJ1089777.
1779	Dawson A, Kililo M, Geita L, Mola G, Brodie PM, Rumsey M, et al. Midwifery capacity building in Papua New Guinea: Key achievements and ways forward. Women and birth : journal of the Australian College of Midwives. 2016 Apr;29(2):180-8. PubMed PMID: 26563637. Epub 2015/11/14. eng.
1780	Dawson A, Kililo M, Geita L, Mola G, Brodie PM, Rumsey M, et al. Midwifery capacity building in Papua New Guinea: Key achievements and ways forward. Women and Birth. 2016;29(2):180-8.
1781	Dawson AP, Steele EJ, Hodges PW, Stewart S. Utility of the Oswestry Disability Index for studies of back pain related disability in nurses: evaluation of psychometric and measurement properties. International journal of nursing studies. 2010 May;47(5):604-7. PubMed PMID: 20006330. Epub 2009/12/17. eng.
1782	Dawson AP, Steele EJ, Hodges PW, Stewart S. Utility of the Oswestry Disability Index for studies of back pain related disability in nurses: Evaluation of psychometric and measurement properties. International journal of nursing studies. 2010;47(5):604-7.
1783	Day R, Payne L. Computer-managed instruction: an alternative teaching strategy. The Journal of nursing education. 1987 Jan;26(1):30-6. PubMed PMID: 3029349. Epub 1987/01/01. eng.
1784	Day R, Payne L. Computer-managed instruction: an alternative teaching strategy. The Journal of nursing education. 1987;26(1):30-6.
1785	Day S, Chismark E. The cognitive and academic impact of sickle cell disease. The Journal of school nursing : the official publication of the National Association of School Nurses. 2006 Dec;22(6):330-5. PubMed PMID: 17121443. Epub 2006/11/24. eng.
1786	Day S, Chismark E. The cognitive and academic impact of sickle cell disease. The Journal of school nursing : the official publication of the National Association of School Nurses. 2006;22(6):330-5.
1787	De Almeida Rebouças CB, Pagliuca LMF. A student's perspective in a graduate nursing program. Revista Enfermagem. 2010;18(1):138-42.
1788	de Barros Junqueira MA, Antunes AV, Oliveira VC. Standard of alcohol use and academic performance among students of nursing course of federal university of UberlÂndia, MG, Brasil. Bioscience Journal. 2016;32(6):1649-56.
1789	De Bortoli Cassiani SH, Wilson LL, De Souza Elias Mikael S, Peña LM, Grajales RAZ, McCreary LL, et al. The situation of nursing education in latin america and the caribbean towards universal health. Revista latino-americana de enfermagem. 2017;25.
1790	De Clercq L, Pearson SA, Rolfe IE. The relationship between previous tertiary education and course performance in first year medical students at Newcastle University, Australia. Education for health (Abingdon, England). 2001;14(3):417-26. PubMed PMID: 14742006. Epub 2004/01/27. eng.
1791	De Clercq L, Pearson SA, Rolfe IE. The relationship between previous tertiary education and course performance in first year medical students at Newcastle University, Australia. Education for Health. 2001;14(3):417-26.
1792	de Leon Siantz ML. Leading change in diversity and cultural competence. Journal of professional nursing : official journal of the American Association of Colleges of Nursing. 2008 May-Jun;24(3):167-71. PubMed PMID: 18504031. Epub 2008/05/28. eng.
1793	de Leon Siantz ML. Leading Change in Diversity and Cultural Competence. Journal of Professional Nursing. 2008;24(3):167-71.
1794	De Lima M, London L, Manieri E. Looking at the past to change the future: A retrospective study of associate degree in nursing graduates' National Council Licensure Examination scores. Teaching and Learning in Nursing. 2011;6(3):119-23.
1795	De Lima M, London L, Manieri E. Looking at the past to change the future: A retrospective study of associate degree in nursing graduates' National Council Licensure Examination scores. Teaching and Learning in Nursing. 2011;6(3):119-23.
1796	de Marcos Ortega L, Barchino Plata R, Jimenez Rodriguez ML, Hilera Gonzalez JR, Martinez Herraiz JJ, Gutierrez de Mesa JA, et al. Using m-learning on nursing courses to improve learning. Computers, informatics, nursing : CIN. 2011 May;29(5):311-7. PubMed PMID: 21084973. Epub 2010/11/19. eng.
1797	de Selincourt K. Unequal struggle. Nursing times. 1992 Aug 5-11;88(32):20-1. PubMed PMID: 1502092. Epub 1992/08/05. eng.
1798	de Selincourt K. Unequal struggle. Nursing times. 1992;88(32):20-1.
1799	de Tornyay R. The effect of an experimental teaching strategy on problem solving abilities of sophomore nursing students. Nursing research. 1968 Mar-Apr;17(2):108-14. PubMed PMID: 5183838. Epub 1968/03/01. eng.
1800	de Tornyay R. The effect of an experimental teaching strategy on problem solving abilities of sophomore nursing students. Nursing research. 1968;17(2):108-14.
1801	De Tornyay R, Russell ML. Helping the high-risk student achieve. Nursing outlook. 1978;26(9):576-80.
1802	De Tornyay R, Russell ML. Helping the high-risk student achieve. Nursing outlook. 1978;26(9):576-80.
1803	de Visser M, Fluit C, Cohen-Schotanus J, Laan R. The effects of a non-cognitive versus cognitive admission procedure within cohorts in one medical school. Advances in Health Sciences Education. 2018;23(1):187-200.
1804	DeAmicis PA. Interactive videodisc instruction is an alternative method for learning and performing a critical nursing skill. Computers in nursing. 1997 May-Jun;15(3):155-8. PubMed PMID: 9161093. Epub 1997/05/01. eng.
1805	Deamicis PA. Interactive videodisc instruction is an alternative method for learning and performing a critical nursing skill. Computers in nursing. 1997;15(3):155-8.
1806	Dean E. Government sets 'ambitious' target to cut student attrition. Nursing standard (Royal College of Nursing (Great Britain) : 1987). 2016 Nov 23;31(13):12-3. PubMed PMID: 27892220. Epub 2016/11/29. eng.
1807	Dean E. Government sets 'ambitious' target to cut student attrition. Nursing standard (Royal College of Nursing (Great Britain) : 1987). 2016 Nov 23;31(13):12-3. PubMed PMID: 27892220. Epub 2016/11/29. eng.
1808	Dean E. Government sets 'ambitious' target to cut student attrition. Nursing standard (Royal College of Nursing (Great Britain) : 1987). 2016;31(13):12-3.
1809	Dean E. Government sets 'ambitious' target to cut student attrition. Nursing standard (Royal College of Nursing (Great Britain) : 1987). 2016;31(13):12-3.
1810	Dean JH, Fischer SE, Saint Petersburg Junior Coll FLOoIR. Nursing Predictors Study, Phase One. 1992.
1811	Dearnley C, Matthew B. Factors that contribute to undergraduate student success. Teaching in Higher Education. 2007;12(3):377-91.
1812	Dearnley C, Matthew B. Factors that contribute to undergraduate student success. Teaching in Higher Education. 2007;12(3):377-91.
1813	Deary IJ, Watson R, Hogston R. A longitudinal cohort study of burnout and attrition in nursing students. Journal of advanced nursing. 2003 Jul;43(1):71-81. PubMed PMID: 12801398. Epub 2003/06/13. eng.
1814	Deary IJ, Watson R, Hogston R. A longitudinal cohort study of burnout and attrition in nursing students. Journal of advanced nursing. 2003 Jul;43(1):71-81. PubMed PMID: 12801398. Epub 2003/06/13. eng.
1815	Deary IJ, Watson R, Hogston R. A longitudinal cohort study of burnout and attrition in nursing students. Journal of advanced nursing. 2003 Jul;43(1):71-81. PubMed PMID: 12801398. Epub 2003/06/13. eng.
1816	Deary IJ, Watson R, Hogston R. A longitudinal cohort study of burnout and attrition in nursing students. Journal of advanced nursing. 2003;43(1):71-81.
1817	Deary IJ, Watson R, Hogston R. A longitudinal cohort study of burnout and attrition in nursing students. Journal of advanced nursing. 2003;43(1):71-81.
1818	Deary IJ, Watson R, Hogston R. A longitudinal cohort study of burnout and attrition in nursing students. Journal of advanced nursing. 2003;43(1):71-81.
1819	Deasy C, Coughlan B, Pironom J, Jourdan D, Mannix-McNamara P. Psychological Distress and Help Seeking Amongst Higher Education Students: Findings from a Mixed Method Study of Undergraduate Nursing/Midwifery and Teacher Education Students in Ireland. Irish Educational Studies. 2016 01/01/;35(2):175-94. PubMed PMID: EJ1113267.
1820	Deasy C, Coughlan B, Pironom J, Jourdan D, Mannix-McNamara P. Psychological distress and help seeking amongst higher education students: findings from a mixed method study of undergraduate nursing/midwifery and teacher education students in Ireland. Irish Educational Studies. 2016;35(2):175-94.
1821	Deasy C, Coughlan B, Pironom J, Jourdan D, McNamara PM. Psychological distress and lifestyle of students: implications for health promotion. Health promotion international. 2015 Mar;30(1):77-87. PubMed PMID: 25315646. Epub 2014/10/16. eng.
1822	Deasy C, Coughlan B, Pironom J, Jourdan D, McNamara PM. Psychological distress and lifestyle of students: Implications for health promotion. Health promotion international. 2015;30(1):77-87.
1823	DeBourgh GA. Psychomotor skills acquisition of novice learners: a case for contextual learning. Nurse educator. 2011 Jul-Aug;36(4):144-9. PubMed PMID: 21670630. Epub 2011/06/15. eng.
1824	Debourgh GA. Psychomotor skills acquisition of novice learners: A case for contextual learning. Nurse educator. 2011;36(4):144-9.
1825	DeDee LS, Stewart S. The effect of student participation in international study. Journal of Professional Nursing. 2003;19(4):237-42.
1826	Degazon CE, Mancha C. Changing the face of nursing: reducing ethnic and racial disparities in health. Family & community health. 2012 Jan-Mar;35(1):5-14. PubMed PMID: 22143484. Epub 2011/12/07. eng.
1827	Degazon CE, Mancha C. Changing the face of nursing: Reducing ethnic and racial disparities in health. Family and Community Health. 2012;35(1):5-14.
1828	Degazon CE, Mancha C. Changing the face of nursing: Reducing ethnic and racial disparities in health. Family and Community Health. 2012;35(1):5-14.
1829	Dehghan M, Heidari FG, Karzari Z, Shahrbabaki PM. Integrated training (practicing, peer clinical training and OSCE assessment): a ladder to promote learning and training. International journal of adolescent medicine and health. 2018 May 25. PubMed PMID: 29794257. Epub 2018/05/26. eng.
1830	Dehghan M, Heidari FG, Karzari Z, Shahrbabaki PM. Integrated training (practicing, peer clinical training and OSCE assessment): A ladder to promote learning and training. International journal of adolescent medicine and health. 2018.
1831	Dekkers MF. [Evaluation of student nurses]. Tijdschrift voor ziekenverpleging. 1971 Apr 27;24(9):431-8. PubMed PMID: 5208030. Epub 1971/04/27. De beoordeling van leerling-verpleegkundigen. dut.
1832	Dekkers MF. Evaluation of student nurses. Tijdschrift voor ziekenverpleging. 1971;24(9):431-8.
1833	Delaney C, Barrere C, Robertson S, Zahourek R, Diaz D, Lachapelle L. Pilot Testing of the NURSE Stress Management Intervention. Journal of holistic nursing : official journal of the American Holistic Nurses' Association. 2016 Dec;34(4):369-89. PubMed PMID: 26721516. Epub 2016/01/02. eng.
1834	Delaney C, Barrere C, Robertson S, Zahourek R, Diaz D, Lachapelle L. Pilot Testing of the NURSE Stress Management Intervention. Journal of Holistic Nursing. 2016;34(4):369-89.
1835	Delaney-Black V, Covington C, Templin T, Ager J, Martier S, Compton S, et al. Prenatal Coke: What's Behind the Smoke?: Prenatal Cocaine/Alcohol Exposure and School-Age Outcomes: The SCHOO-BE Experience(a). Annals of the New York Academy of Sciences. 1998 Jun;846(1):277-88. PubMed PMID: 29087567. Epub 1998/06/01. eng.
1836	DeLapp T, Hautman MA, Anderson MS. Recruitment and retention of Alaska natives into nursing (RRANN). The Journal of nursing education. 2008 Jul;47(7):293-7. PubMed PMID: 18630714. Epub 2008/07/18. eng.
1837	DeLapp T, Hautman MA, Anderson MS. Recruitment and retention of Alaska natives into nursing (RRANN). The Journal of nursing education. 2008 Jul;47(7):293-7. PubMed PMID: 18630714. Epub 2008/07/18. eng.
1838	DeLapp T, Hautman MA, Anderson MS. Recruitment and retention of Alaska natives into nursing (RRANN). Journal of Nursing Education. 2008;47(7):293-7.
1839	DeLapp T, Hautman MA, Anderson MS. Recruitment and retention of Alaska natives into nursing (RRANN). Journal of Nursing Education. 2008;47(7):293-7.
1840	Delaram M, Hosseini S. Comparison of the students' satisfaction about the performance of academic advisors before and after the advisor project in Shahrekord University of Medical Sciences. Journal of advances in medical education & professionalism. 2014 Jan;2(1):6-11. PubMed PMID: 25512912. Pubmed Central PMCID: PMC4235535. Epub 2014/12/17. eng.
1841	Dell MA, Halpin G. Predictors of success in nursing school and on State Board Examinations in a predominantly black baccalaureate nursing program. The Journal of nursing education. 1984 Apr;23(4):147-50. PubMed PMID: 6325623. Epub 1984/04/01. eng.
1842	Dell MA, Halpin G. Predictors of success in nursing school and on State Board Examinations in a predominantly black baccalaureate nursing program. The Journal of nursing education. 1984;23(4):147-50.
1843	Dell MA, Halpin G. Predictors of success in nursing school and on State Board Examinations in a predominantly black baccalaureate nursing program. The Journal of nursing education. 1984;23(4):147-50.
1844	DellAntonio J. Retaining the On-Line RN-to-BSN Nursing Student: Does Instructor Immediacy Matter? Teaching and Learning in Nursing. 2017;12(2):122-7.
1845	DellAntonio J. Retaining the On-Line RN-to-BSN Nursing Student: Does Instructor Immediacy Matter? Teaching and Learning in Nursing. 2017;12(2):122-7.
1846	Deltsidou A. Undergraduate nursing students' level of assertiveness in Greece: a questionnaire survey. Nurse education in practice. 2009 Sep;9(5):322-30. PubMed PMID: 18824411. Epub 2008/10/01. eng.
1847	Deltsidou A. Undergraduate nursing students' level of assertiveness in Greece: A questionnaire survey. Nurse education in practice. 2009;9(5):322-30.
1848	DeMarco R, Aroian J. Perceptions of senior baccalaureate nursing students and nurse leaders. A look at elements of success in the workplace. Nursing leadership forum. 2003 Winter;8(2):53-7. PubMed PMID: 14997685. Epub 2004/03/05. eng.
1849	DeMarco R, Aroian J. Perceptions of senior baccalaureate nursing students and nurse leaders. A look at elements of success in the workplace. Nursing leadership forum. 2003;8(2):53-7.
1850	DeMattei R, Sherry J, Rogers J, Freeman J. What future health care providers will need to know about child abuse and neglect. The health care manager. 2009 Oct-Dec;28(4):320-7. PubMed PMID: 19910708. Epub 2009/11/17. eng.
1851	Demattei R, Sherry J, Rogers J, Freeman J. What future health care providers will need to know about child abuse and neglect. Health Care Manager. 2009;28(4):320-7.
1852	Demir G. Daytime sleepiness and related factors in nursing students. Nurse education today. 2017 Dec;59:21-5. PubMed PMID: 28918361. Epub 2017/09/18. eng.
1853	DemİR G. Daytime sleepiness and related factors in nursing students. Nurse education today. 2017;59:21-5.
1854	Denat Y, Dikmen Y, Arslan GG, Karalar D, Yilmaz G. Factors affecting self-regulated learning in nursing students in turkey. Oxidation Communications. 2017;40(2):973-85.
1855	Denham SA, Tietze M, Allam Z, Talleff J, Schrum N, Wang T. Academic success of undergraduate nursing students. Nurse education in practice. 2018 Nov;33:172-7. PubMed PMID: 30237070. Epub 2018/09/22. eng.
1856	Denham SA, Tietze M, Allam Z, Talleff J, Schrum N, Wang T. Academic success of undergraduate nursing students. Nurse education in practice. 2018;33:172-7.
1857	Denman LM. "No shows" in a master of science in nursing program: they helped us improve our selection process! The Journal of nursing education. 1976 Sep;15(5):3-6. PubMed PMID: 8597. Epub 1976/09/01. eng.
1858	Denman LM. "No shows" in a master of science in nursing program: they helped us improve our selection process! The Journal of nursing education. 1976;15(5):3-6.
1859	Dent MJ. Selection--a cause of nurse wastage. Nursing mirror and midwives journal. 1969 Feb 21;128(8):20-1. PubMed PMID: 5191009. Epub 1969/02/21. eng.
1860	Dent MJ. Selection--a cause of nurse wastage. Nursing mirror and midwives journal. 1969 Feb 21;128(8):20-1. PubMed PMID: 5191009. Epub 1969/02/21. eng.
1861	Dent MJ. Selection--a cause of nurse wastage. Nursing mirror and midwives journal. 1969;128(8):20-1.
1862	Dent MJ. Selection--a cause of nurse wastage. Nursing mirror and midwives journal. 1969;128(8):20-1.
1863	DePalma R. Motivating Forces Influencing Nurses to Obtain Graduate Degree in Nursing Education: ProQuest LLC; 2018.
1864	Des Ormeaux S, Redding EA. GAIN: a successful recruitment and retention program for disadvantaged students. The Journal of nursing education. 1990 Nov;29(9):412-4. PubMed PMID: 2176683. Epub 1990/11/01. eng.
1865	Des Ormeaux S, Redding EA. GAIN: a successful recruitment and retention program for disadvantaged students. The Journal of nursing education. 1990;29(9):412-4.
1866	DeSocio J, Hootman J. Children's mental health and school success. The Journal of school nursing : the official publication of the National Association of School Nurses. 2004 Aug;20(4):189-96. PubMed PMID: 15283617. Epub 2004/07/31. eng.
1867	DeSocio J, Hootman J. Children's mental health and school success. The Journal of school nursing : the official publication of the National Association of School Nurses. 2004 Aug;20(4):189-96. PubMed PMID: 15283617. Epub 2004/07/31. eng.
1868	DeSocio J, Hootman J. Children's mental health and school success. The Journal of school nursing : the official publication of the National Association of School Nurses. 2004;20(4):189-96.
1869	DeSocio J, Hootman J. Children's mental health and school success. The Journal of school nursing : the official publication of the National Association of School Nurses. 2004;20(4):189-96.
1870	de-Souza-Cruz MC, Mariscal-Crespo MI. Competencies and clinical learning environment in nursing: Self perception of advanced students in Uruguay. Enfermeria Global. 2016;15(1):121-34.
1871	Desrosiers G. Balancing work and studies: another factor complicating nursing shortages. Perspective infirmière : revue officielle de l'Ordre des infirmières et infirmiers du Québec. 2004;1(5):8-11.
1872	Destrobecq A, Destefani C, Sponton A. [Abandonment of nursing courses: a survey regarding the motivations which lead the students to the abandonment of the nursing degree course]. Professioni infermieristiche. 2008 Apr-Jun;61(2):80-6. PubMed PMID: 18667128. Epub 2008/08/01. Abbandono universitario: indagine sulle motivazioni che spingono gli studenti a ritirarsi dal Corso di Laurea in Infermieris…
1873	Destrobecq A, Destefani C, Sponton A. Abandonment of nursing courses: a survey regarding the motivations which lead the students to the abandonment of the nursing degree course. Professioni infermieristiche. 2008;61(2):80-6.
1874	DeWitty VP, Huerta CG, Downing CA. New Careers in Nursing: Optimizing Diversity and Student Success for the Future of Nursing. Journal of professional nursing : official journal of the American Association of Colleges of Nursing. 2016 Sep-Oct;32(5S):S4-S13. PubMed PMID: 27659754. Epub 2016/09/24. eng.
1875	DeWitty VP, Huerta CG, Downing CA. New Careers in Nursing: Optimizing Diversity and Student Success for the Future of Nursing. Journal of professional nursing : official journal of the American Association of Colleges of Nursing. 2016 Sep-Oct;32(5S):S4-S13. PubMed PMID: 27659754. Epub 2016/09/24. eng.
1876	DeWitty VP, Huerta CG, Downing CA. New Careers in Nursing: Optimizing Diversity and Student Success for the Future of Nursing. Journal of Professional Nursing. 2016;32(5):S4-S13.
1877	DeWitty VP, Huerta CG, Downing CA. New Careers in Nursing: Optimizing Diversity and Student Success for the Future of Nursing. Journal of Professional Nursing. 2016;32(5):S4-S13.
1878	DeWolfe JA, Laschinger S, Perkin C. Preceptors' perspective on recruitment, support, and retention of preceptors. The Journal of nursing education. 2010 Apr;49(4):198-206. PubMed PMID: 20055326. Epub 2010/01/09. eng.
1879	DeWolfe JA, Laschinger S, Perkin C. Preceptors' perspectives on recruitment, support, and retention of preceptors. Journal of Nursing Education. 2010;49(4):198-206.
1880	Dias JM, Kurji Z, editors. Evaluation of teaching and learning course in the nursing baccalaureate curriculum in one University Teaching Hospital in Karachi, Pakistan. Procedia - Social and Behavioral Sciences; 2011.
1881	Díaz DA, Maruca AT, Kuhnly JE, Jeffries P, Grabon N. Creating Caring and Empathic Nurses: A Simulated Ostomate. Clinical Simulation in Nursing. 2015;11(12):513-8.
1882	Díaz MI, Sandra Sánchez M, Tanguma J. Predictors of success for Hispanic nursing students in the first BSN course. Hispanic Health Care International. 2012;10(2):84-92.
1883	Diaz Swearingen C, Hayes J. Faculty advising in nursing education: Necessary evil or opportunity for excellence? International journal of nursing education scholarship. 2009;6(1).
1884	Diaz Swearingen C, Hayes J. Faculty advising in nursing education: Necessary evil or opportunity for excellence? International journal of nursing education scholarship. 2009;6(1).
1885	Dickins K, Levinson D, Smith SG, Humphrey HJ. The minority student voice at one medical school: lessons for all? Academic medicine : journal of the Association of American Medical Colleges. 2013 Jan;88(1):73-9. PubMed PMID: 23165272. Epub 2012/11/21. eng.
1886	Didion J, Kozy MA, Koffel C, Oneail K. Academic/Clinical partnership and collaboration in Quality and Safety Education for Nurses education. Journal of professional nursing : official journal of the American Association of Colleges of Nursing. 2013 Mar-Apr;29(2):88-94. PubMed PMID: 23566454. Epub 2013/04/10. eng.
1887	Didion J, Kozy MA, Koffel C, Oneail K. Academic/Clinical Partnership and Collaboration in Quality and Safety Education for Nurses Education. Journal of Professional Nursing. 2013;29(2):88-94.
1888	Diefenbeck C, Michalec B, Alexander R. Lived Experiences of Racially and Ethnically Underrepresented Minority BSN Students: A Case Study Specifically Exploring Issues Related to Recruitment and Retention. Nursing education perspectives. 2016 Jan-Feb;37(1):41-4. PubMed PMID: 27164777. Epub 2016/05/12. eng.
1889	Diefenbeck C, Michalec B, Alexander R. Lived Experiences of Racially and Ethnically Underrepresented Minority BSN Students: A Case Study Specifically Exploring Issues Related to Recruitment and Retention. Nursing education perspectives. 2016;37(1):41-4.
1890	Diekelmann N. Spending time with students: keeping my door open. The Journal of nursing education. 1993 Apr;32(4):149-50. PubMed PMID: 8388436. Epub 1993/04/01. eng.
1891	Diekelmann N. Spending time with students: keeping my door open. The Journal of nursing education. 1993;32(4):149-50.
1892	Diggs GS. Coping and Its Relation to Retention among Male Minority Nursing Students in an Associate Degree Nursing Program in a South Texas Community College: An Explanatory Sequential Mixed Methods Inquiry: ProQuest LLC; 2013.
1893	Dillon DL, Dolansky MA, Casey K, Kelley C. Factors related to successful transition to practice for acute care nurse practitioners. AACN Advanced Critical Care. 2016;27(2):173-82.
1894	Dillon KA, Barga KN, Goodin HJ. Use of the logic model framework to develop and implement a preceptor recognition program. Journal for nurses in staff development : JNSD : official journal of the National Nursing Staff Development Organization. 2012 Jan-Feb;28(1):36-40. PubMed PMID: 22261905. Epub 2012/01/21. eng.
1895	Dillon KA, Barga KN, Goodin HJ. Use of the logic model framework to develop and implement a preceptor recognition program. Journal for Nurses in Staff Development. 2012;28(1):36-40.
1896	Dillon SR, Adams D, Goudy L, Bittner M, McNamara S. Evaluating exercise as evidence-based practice for individuals with autism spectrum disorder. Frontiers in Public Health. 2017;4(FEB).
1897	Dinsdale P. Staying the course. Figures on drop out rates for students and non-registration after qualification have set alarm bells ringing. Nursing standard (Royal College of Nursing (Great Britain) : 1987). 1998 Apr 22-28;12(31):14. PubMed PMID: 9653226. Epub 1998/07/08. eng.
1898	Dinsdale P. Staying the course. Figures on drop out rates for students and non-registration after qualification have set alarm bells ringing. Nursing standard (Royal College of Nursing (Great Britain) : 1987). 1998;12(31):14.
1899	Dinwiddie M, Winters J. Two-Stepping with Technology: An Instructor/Librarian Collaboration in Health Promotion for Baccalaureate Nursing Students. Journal of Library & Information Services In Distance Learning. 2004 01/01/;1(4):33-45. PubMed PMID: EJ845756.
1900	Dinwiddie M, Winters J. Two-stepping with technology: An instractor/librarian collaboration in health promotion for baccalaureate nursing students. Journal of Library and Information Services in Distance Learning. 2005;1(4):33-45.
1901	Dirksen SR, Hoeksel R, Holloway J. RN/BSN distance learning through microwave. Nurse educator. 1993;18(2):13-7.
1902	Disch J. Professional Practice: From expert to novice. Journal of Professional Nursing. 2002;18(6):310.
1903	District Court SFCANDoC. [Joseph Crofts, et al., Plaintiffs, vs. Board of Governors of California Community Colleges, et al., Defendants. Consent Decree.]. 1977.
1904	Dixon K, Webb C, Malfroy J. Enhancing access to and retention in the Bachelor of Nursing: a successful alternative. Contemporary nurse. 2001 Dec;11(2-3):173-9. PubMed PMID: 11924613. Epub 2002/04/02. eng.
1905	Dixon K, Webb C, Malfroy J. Enhancing access to and retention in the Bachelor of Nursing: A successful alternative. Contemporary nurse: A journal for the Australian nursing profession. 2001;11(2-3):173-9.
1906	Dobalian A, Bowman CC, Wyte-Lake T, Pearson ML, Dougherty MB, Needleman J. The critical elements of effective academic-practice partnerships: a framework derived from the Department of Veterans Affairs Nursing Academy. BMC nursing. 2014;13(1):183. PubMed PMID: 25550686. Pubmed Central PMCID: PMC4279967. Epub 2015/01/01. eng.
1907	Dobalian A, Bowman CC, Wyte-Lake T, Pearson ML, Dougherty MB, Needleman J. The critical elements of effective academic-practice partnerships: A framework derived from the Department of Veterans Affairs Nursing Academy. BMC nursing. 2014;13(1).
1908	Docherty A, Dieckmann N. Is There Evidence of Failing to Fail in Our Schools of Nursing? Nursing education perspectives. 2015 Jul-Aug;36(4):226-31. PubMed PMID: 26328290. Epub 2015/09/04. eng.
1909	Docherty A, Dieckmann N. Is there evidence of failing to fail in our schools of nursing? Nursing education perspectives. 2015;36(4):226-31.
1910	Dockrell A, Runciman P, Kemp F, McDonald M, Thomas L. A nursing conference: an exercise in self-directed learning. Nurse education today. 1987;7(3):126-31.
1911	Doggrell SA, Schaffer S. Attrition and success rates of accelerated students in nursing courses: a systematic review. BMC nursing. 2016;15:24. PubMed PMID: 27064943. Pubmed Central PMCID: PMC4825075. Epub 2016/04/12. eng.
1912	Doggrell SA, Schaffer S. Reduced withdrawal and failure rates of accelerated nursing students enrolled in pharmacology is associated with a supportive intervention. BMC medical education. 2016 Feb 1;16:40. PubMed PMID: 26830810. Pubmed Central PMCID: PMC4736620. Epub 2016/02/03. eng.
1913	Doggrell SA, Schaffer S. Reduced withdrawal and failure rates of accelerated nursing students enrolled in pharmacology is associated with a supportive intervention. BMC medical education. 2016 Feb 1;16:40. PubMed PMID: 26830810. Pubmed Central PMCID: PMC4736620. Epub 2016/02/03. eng.
1914	Doggrell SA, Schaffer S. Reduced withdrawal and failure rates of accelerated nursing students enrolled in pharmacology is associated with a supportive intervention. BMC medical education. 2016 Feb 1;16:40. PubMed PMID: 26830810. Pubmed Central PMCID: PMC4736620. Epub 2016/02/03. eng.
1915	Doggrell SA, Schaffer S. Attrition and success rates of accelerated students in nursing courses: a systematic review. BMC nursing. 2016;15:24. PubMed PMID: 27064943. Pubmed Central PMCID: PMC4825075. Epub 2016/04/12. eng.
1916	Doggrell SA, Schaffer S. Reduced withdrawal and failure rates of accelerated nursing students enrolled in pharmacology is associated with a supportive intervention. BMC medical education. 2016 Feb 1;16:40. PubMed PMID: 26830810. Pubmed Central PMCID: PMC4736620. Epub 2016/02/03. eng.
1917	Doggrell SA, Schaffer S. Attrition and success rates of accelerated students in nursing courses: a systematic review. BMC nursing. 2016;15:24. PubMed PMID: 27064943. Pubmed Central PMCID: PMC4825075. Epub 2016/04/12. eng.
1918	Doggrell SA, Schaffer S. Reduced withdrawal and failure rates of accelerated nursing students enrolled in pharmacology is associated with a supportive intervention. BMC medical education. 2016 Feb 1;16:40. PubMed PMID: 26830810. Pubmed Central PMCID: PMC4736620. Epub 2016/02/03. eng.
1919	Doggrell SA, Schaffer S. Attrition and success rates of accelerated students in nursing courses: a systematic review. BMC nursing. 2016;15:24. PubMed PMID: 27064943. Pubmed Central PMCID: PMC4825075. Epub 2016/04/12. eng.
1920	Doggrell SA, Schaffer S. Attrition and success rates of accelerated students in nursing courses: A systematic review. BMC nursing. 2016;15(1).
1921	Doggrell SA, Schaffer S. Reduced withdrawal and failure rates of accelerated nursing students enrolled in pharmacology is associated with a supportive intervention Approaches to teaching and learning. BMC medical education. 2016;16(1).
1922	Doggrell SA, Schaffer S. Reduced withdrawal and failure rates of accelerated nursing students enrolled in pharmacology is associated with a supportive intervention Approaches to teaching and learning. BMC medical education. 2016;16(1).
1923	Doggrell SA, Schaffer S. Attrition and success rates of accelerated students in nursing courses: A systematic review. BMC nursing. 2016;15(1).
1924	Doggrell SA, Schaffer S. Reduced withdrawal and failure rates of accelerated nursing students enrolled in pharmacology is associated with a supportive intervention Approaches to teaching and learning. BMC medical education. 2016;16(1).
1925	Doggrell SA, Schaffer S. Attrition and success rates of accelerated students in nursing courses: A systematic review. BMC nursing. 2016;15(1).
1926	Doggrell SA, Schaffer S. Reduced withdrawal and failure rates of accelerated nursing students enrolled in pharmacology is associated with a supportive intervention Approaches to teaching and learning. BMC medical education. 2016;16(1).
1927	Doggrell SA, Schaffer S. Attrition and success rates of accelerated students in nursing courses: A systematic review. BMC nursing. 2016;15(1).
1928	Doggrell SA, Schaffer S. Reduced withdrawal and failure rates of accelerated nursing students enrolled in pharmacology is associated with a supportive intervention Approaches to teaching and learning. BMC medical education. 2016;16(1).
1929	Doi K. [Affiliative achievement motivation and non-affiliative achievement motivation of female students]. Shinrigaku kenkyu : The Japanese journal of psychology. 1988 Feb;58(6):397-400. PubMed PMID: 3398367. Epub 1988/02/01. jpn.
1930	Doi K. Affiliative achievement motivation and non-affiliative achievement motivation of female students. Shinrigaku kenkyu : The Japanese journal of psychology. 1988;58(6):397-400.
1931	Doiron D, Hall J, Kenny P, Street DJ. Job preferences of students and new graduates in nursing. Applied Economics. 2014;46(9):924-39.
1932	Dolan DM, Young EA, Cesario S, Symes L. Arriving at Success: Academic Management by Hispanic Nursing Students During the First Semester of a Baccalaureate Program. Hispanic health care international : the official journal of the National Association of Hispanic Nurses. 2015;13(3):140-50. PubMed PMID: 26400392. Epub 2015/09/25. eng.
1933	Dolan DM, Young EA, Cesario S, Symes L. Arriving at Success: Academic Management by Hispanic Nursing Students During the First Semester of a Baccalaureate Program. Hispanic health care international : the official journal of the National Association of Hispanic Nurses. 2015;13(3):140-50. PubMed PMID: 26400392. Epub 2015/09/25. eng.
1934	Dolan DM, Young EA, Cesario S, Symes L. Arriving at success: Academic management by hispanic nursing students during the first semester of a baccalaureate program. Hispanic Health Care International. 2015;13(3):140-50.
1935	Dolan DM, Young EA, Cesario S, Symes L. Arriving at success: Academic management by hispanic nursing students during the first semester of a baccalaureate program. Hispanic Health Care International. 2015;13(3):140-50.
1936	Dolan G. Assessing student nurse clinical competency: will we ever get it right? Journal of clinical nursing. 2003 Jan;12(1):132-41. PubMed PMID: 12519259. Epub 2003/01/10. eng.
1937	Dolan G. Assessing student nurse clinical competency: Will we ever get it right? Journal of clinical nursing. 2003;12(1):132-41.
1938	Dolberry J, Salish Kootenai Coll PMT. Salish Kootenai College Project for Recruitment and Retention of Native Americans in Associate Degree Nursing. Final Report. 1991.
1939	Dolberry J, Salish Kootenai Coll PMT. Salish Kootenai College Project for Recruitment and Retention of Native Americans in Associate Degree Nursing. Final Report. 1991.
1940	Donaldson JH, McCallum J, Lafferty P. Can we predict successful completion of the common foundation programme at interview? Nurse education today. 2010 Oct;30(7):649-56. PubMed PMID: 20149502. Epub 2010/02/13. eng.
1941	Donaldson JH, McCallum J, Lafferty P. Can we predict successful completion of the common foundation programme at interview? Nurse education today. 2010 Oct;30(7):649-56. PubMed PMID: 20149502. Epub 2010/02/13. eng.
1942	Donaldson JH, McCallum J, Lafferty P. Can we predict successful completion of the common foundation programme at interview? Nurse education today. 2010 Oct;30(7):649-56. PubMed PMID: 20149502. Epub 2010/02/13. eng.
1943	Donaldson JH, McCallum J, Lafferty P. Can we predict successful completion of the common foundation programme at interview? Nurse education today. 2010;30(7):649-56.
1944	Donaldson JH, McCallum J, Lafferty P. Can we predict successful completion of the common foundation programme at interview? Nurse education today. 2010;30(7):649-56.
1945	Donaldson JH, McCallum J, Lafferty P. Can we predict successful completion of the common foundation programme at interview? Nurse education today. 2010;30(7):649-56.
1946	Donehue A. Wastage in nursing training. The Australian nurses' journal Royal Australian Nursing Federation. 1978 May;7(10):42-5. PubMed PMID: 248277. Epub 1978/05/01. eng.
1947	Donehue A. Wastage in nursing training. The Australian nurses' journal Royal Australian Nursing Federation. 1978 May;7(10):42-5. PubMed PMID: 248277. Epub 1978/05/01. eng.
1948	Donehue A. Wastage in nursing training. The Australian nurses" journal. 1978;7(10):42-5.
1949	Donehue A. Wastage in nursing training. The Australian nurses" journal. 1978;7(10):42-5.
1950	Donelan K, Buerhaus PI, Ulrich BT, Norman L, Dittus R. Awareness and perceptions of the Johnson &amp; Johnson campaign for nursing's future: Views from nursing students, RNs, and CNOs. Nursing Economics. 2005;23(4):150-6+80.
1951	Donius MAH. The columbia precepting program: Building a bridge with clinical faculty. Journal of Professional Nursing. 1988;4(1):17-22.
1952	Donley R, Flaherty MJ, Sarsfield E, Burkhard A, O'Brien S, Anderson KM. Graduate Clinical Nurse Preceptors: Implications for Improved Intra-Professional Collaboration. Online journal of issues in nursing. 2014 Jul 31;19(3):9. PubMed PMID: 26824157. Epub 2014/01/01. eng.
1953	Donley R, Flaherty MJ, Sarsfield E, Burkhard A, O'Brien S, Anderson KM. Graduate clinical nurse preceptors: Implications for improved intra-professional collaboration. Online journal of issues in nursing. 2014;19(3).
1954	Donnell W. A Correlational Study of a Reading Comprehension Program and Attrition Rates of ESL Nursing Students in Texas: ProQuest LLC; 2013.
1955	Donnell WM. A Correlational Study of a Reading Comprehension Program and Attrition Rates of ESL Nursing Students in Texas. Nursing education perspectives. 2015 Jan/Feb;36(1):16-21. PubMed PMID: 29194151. Epub 2015/01/01. eng.
1956	Donnell WM. A Correlational Study of a Reading Comprehension Program and Attrition Rates of ESL Nursing Students in Texas. Nursing education perspectives. 2015 Jan/Feb;36(1):16-21. PubMed PMID: 29194151. Epub 2015/01/01. eng.
1957	Donnell WM. A correlational study of a reading comprehension program and attrition rates of esl nursing students in Texas. Nursing education perspectives. 2015;36(1):16-21.
1958	Donnell WM. A correlational study of a reading comprehension program and attrition rates of esl nursing students in Texas. Nursing education perspectives. 2015;36(1):16-21.
1959	Donnell WM, Walker GC, Miller G. Statewide At-Risk Tracking and Intervention for Nurses: Identifying and Intervening With Nursing Students at Risk of Attrition in Texas. Nursing education perspectives. 2018 May/Jun;39(3):145-50. PubMed PMID: 29505498. Epub 2018/03/06. eng.
1960	Donnelly TT, McKiel E, Hwang JJ. Challenges and motivators influencing the academic performance of English as an additional language (EAL) nursing students: the perspectives of the students. The Canadian journal of nursing research = Revue canadienne de recherche en sciences infirmieres. 2009 Sep;41(3):130-50. PubMed PMID: 19831058. Epub 2009/10/17. eng.
1961	Donnelly TT, McKiel E, Hwang JJ. Challenges and motivators influencing the academic performance of english as an additional language (EAL) nursing students: The perspectives of the students. Canadian Journal of Nursing Research. 2009;41(3):130-50.
1962	Donoghue J, Pelletier D, Adams A, Duffield C. Recognition of Prior Learning as University Entry Criteria Is Successful in Postgraduate Nursing Students. Innovations in Education and Teaching International. 2002 01/01/;39(1):54-62. PubMed PMID: EJ641599.
1963	Donoghue J, Pelletier D, Adams A, Duffield C. Recognition of prior learning as university entry criteria is successful in postgraduate nursing students. Innovations in Education and Teaching International. 2002;39(1):54-62.
1964	Donovan MS. The "High-Risk" Student: An Ethical Challenge for Faculty. Journal of Professional Nursing. 1989 01/01/;5(3):120. PubMed PMID: EJ390814.
1965	Donsky AP, Judge AJ, Jr. Academic and Nonacademic Characteristics as Predictors of Persistence in an Associate Degree Nursing Program. AIR Forum 1981 Paper. 1981.
1966	Dori Y, et al. The Development and Evaluation of a Chemistry Curriculum for Nursing Schools in Israel. 1988.
1967	Dori YJ. Achievement and attitude evaluation of a case-based chemistry curriculum for nursing students. Studies in Educational Evaluation. 1994;20(3):337-48.
1968	Dorl YJ. Achievement and Attitude Evaluation of a Case-Based Chemistry Curriculum for Nursing Students. Studies in Educational Evaluation, 1994 0191-491X.
1969	Dorsey LE, Baker CM. Mentoring undergraduate nursing students: assessing the state of the science. Nurse educator. 2004 Nov-Dec;29(6):260-5. PubMed PMID: 15586124. Epub 2004/12/09. eng.
1970	Dorsey LE, Baker CM. Mentoring undergraduate nursing students: assessing the state of the science. Nurse educator. 2004;29(6):260-5.
1971	dos Santos CC, Cremonese L, Wilhelm LA, Castiglioni CM. Social profile of pregnant adolescents and school evasion. Adolescencia e Saude. 2014;11(3):71-6.
1972	dos Santos LRG, Menezes MP, Obana Gradvohl SM. The knowledge, involvement and feelings of students graduating in medicine, nursing and psychology about orthothanasia. Ciencia e Saude Coletiva. 2013;18(9):2645-51.
1973	Dosch MP, Jarvis S, Schlosser K. Attrition in nurse anesthesia educational programs as reported by program directors: The class of 2005. AANA journal. 2008;76(4):277-81.
1974	Dosch MP, Jarvis S, Schlosser K. Attrition in nurse anesthesia educational programs as reported by program directors: The class of 2005. AANA journal. 2008;76(4):277-81.
1975	Dosch MP, Jarvis S, Schlosser K. Attrition in nurse anesthesia educational programs as reported by program directors: The class of 2005. AANA journal. 2008;76(4):277-81.
1976	Dosch MP, Jarvis S, Schlosser K. Attrition in nurse anesthesia educational programs as reported by program directors: The class of 2005. AANA journal. 2008;76(4):277-81.
1977	Dosch MR, Jarvis S, Schlosser K. Attrition in nurse anesthesia educational programs as reported by program directors: the class of 2005. AANA journal. 2008 Aug;76(4):277-81. PubMed PMID: 18777812. Epub 2008/09/10. eng.
1978	Dosch MR, Jarvis S, Schlosser K. Attrition in nurse anesthesia educational programs as reported by program directors: the class of 2005. AANA journal. 2008 Aug;76(4):277-81. PubMed PMID: 18777812. Epub 2008/09/10. eng.
1979	Dosch MR, Jarvis S, Schlosser K. Attrition in nurse anesthesia educational programs as reported by program directors: the class of 2005. AANA journal. 2008 Aug;76(4):277-81. PubMed PMID: 18777812. Epub 2008/09/10. eng.
1980	Doumit R, Afifi RA, Devon HA. Serenity in political uncertainty. Holistic nursing practice. 2015 Mar-Apr;29(2):78-86. PubMed PMID: 25658930. Epub 2015/02/07. eng.
1981	Dowell MA. Issues in recruitment and retention of minority nursing students. The Journal of nursing education. 1996 Oct;35(7):293-7. PubMed PMID: 8892115. Epub 1996/10/01. eng.
1982	Dowell MA. Issues in recruitment and retention of minority nursing students. The Journal of nursing education. 1996 Oct;35(7):293-7. PubMed PMID: 8892115. Epub 1996/10/01. eng.
1983	Dowell MA. Issues in Recruitment and Retention of Minority Nursing Students. Journal of Nursing Education. 1996;35(7):293-7.
1984	Dowell MA. Issues in Recruitment and Retention of Minority Nursing Students. Journal of Nursing Education. 1996;35(7):293-7.
1985	Dragon N. Nurse education. Our students. Our future. Australian nursing journal (July 1993). 2009 Feb;16(7):22-5. PubMed PMID: 19288760. Epub 2009/03/18. eng.
1986	Dragon N. Nurse education. Our students. Our future. Australian nursing journal (July 1993). 2009;16(7):22-5.
1987	Drake CC, Michael WB. Criterion-Related Validity of Selected Achievement Measures in the Prediction of a Passing or Failing Criterion on the National Council Licensure Examination (NCLEX) for Nursing Students in a Two-Year Associate Degree Program. Educational and Psychological Measurement. 1995;55(4):675-83.
1988	Draper J, Halliday D, Jowett S, Norman I, Watson R, Wilson-Barnett J, et al. NHS cadet schemes: student experience, commitment, job satisfaction and job stress. Nurse education today. 2004 Apr;24(3):219-28. PubMed PMID: 15046857. Epub 2004/03/30. eng.
1989	Draper J, Halliday D, Jowett S, Norman I, Watson R, Wilson-Barnett J, et al. NHS cadet schemes: Student experience, commitment, job satisfaction and job stress. Nurse education today. 2004;24(3):219-28.
1990	Draper J, Watson R. Cadets and nursing students: same destination - different route. Journal of advanced nursing. 2002 Nov;40(4):449-56. PubMed PMID: 12421404. Epub 2002/11/08. eng.
1991	Draper J, Watson R. Cadets and nursing students: Same destination - Different route. Journal of advanced nursing. 2002;40(4):449-56.
1992	Drennan J. Critical thinking as an outcome of a Master's degree in Nursing programme. Journal of advanced nursing. 2010 Feb;66(2):422-31. PubMed PMID: 20423425. Epub 2010/04/29. eng.
1993	Drennan J. Critical thinking as an outcome of a Master's degree in nursing programme. Journal of advanced nursing. 2010;66(2):422-31.
1994	Drice AD, Hunter V, Williams BS. The influence of academic support programs on retention of minority nursing students 1971-1974: a descriptive study. The Journal of nursing education. 1978 Mar;17(3):22-35. PubMed PMID: 25862. Epub 1978/03/01. eng.
1995	Drice AD, Hunter V, Williams BS. The influence of academic support programs on retention of minority nursing students 1971-1974: a descriptive study. The Journal of nursing education. 1978 Mar;17(3):22-35. PubMed PMID: 25862. Epub 1978/03/01. eng.
1996	Drice AD, Hunter V, Williams BS. The influence of academic support programs on retention of minority nursing students 1971-1974: a descriptive study. The Journal of nursing education. 1978;17(3):22-35.
1997	Drice AD, Hunter V, Williams BS. The influence of academic support programs on retention of minority nursing students 1971-1974: a descriptive study. The Journal of nursing education. 1978;17(3):22-35.
1998	Drolet J, Christianson T, Clark N. The BRIDGE Community Consultation Project: Building rural interprofessional discussions and group experiences. Rural and remote health. 2011;11(3).
[truncated: 5,771 more rows]

## Sheet: Reference and citations
1	. University preference statistics for 2012 admissions. 0000.
2	The student and pupil nurse population. Nursing Times. 1976;13:2026-9.
3	Stress: the crucial factor in student wastage. Nursing mirror. 1978;147(24):1.
4	Project 2000: A New Preparation for Practice. Project 2000: A New Preparation for Practice. 1986.
5	Project 2000: The final proposals. Project 2000: The Final Proposals. 1987.
6	Project 2000: The final proposals. Project 2000: The Final Proposals. 1987.
7	. Working Together - Securing a Quality Workforce for the NHS HSC 1998/162. 1998.
8	. Annual Report 1997-1998. 1998.
9	Fitness for practice. Fitness for Practice. 1999.
10	. n 509 Regolamento recante norme concernenti l'autonomia didattica degli atenei Gazzetta Ufficiale 4 gennaio 2000. 1999.
11	. Commission for Nursing and Midwifery Education Fitness for Practice. 1999.
12	. Making a Difference to Nursing and Midwifery Pre-registration Nurse Education. 1999.
13	. Qualitative Data Analysis Program Qualitative Solutions and Research. 1999.
14	. Realising the Potential’: A Strategic Framework for Nursing, Midwifery and Health Visiting in Wales in the 21st Century. 2000.
15	Recruiting and Retaining Nurses, Midwives and Health Visitors in the NHS-A progress report. Recruiting and Retaining Nurses, Midwives and Health Visitors in the NHS - A Progress Report. 2000.
16	. By the Minister for Education. 2001.
17	Educating and training the future health professional workforce for England. Educating and Training the Future Health Professional Workforce for England. 2001.
18	. HSC 2002-010 Implementing the NHS Plan - Modern Matrons: Strengthening the Role of Ward Sisters and Introducing Senior Nurses. 2001.
19	Educating and training the future health professional workforce for England. Educating and Training the Future Health Professional Workforce for England. 2001.
20	. Hidden Talents. 2001.
21	American Nurses Association. Code of Ethics for Nurses. 2001.
22	Educating and training the future health professional workforce for England. Educating and Training the Future Health Professional Workforce for England. 2001.
23	. NHS Plan Nurse Recruitment Target Is Met Press Release: Reference 2002/060 Tuesday 5th February. 2002.
24	. Student psychological health project: Undergraduate student survey results - report of findings from research conducted in 2001 and 1998. 2002.
25	. Recruitment and Progression - Minimising Attrition from NHS Funded Pre-Registration Healthcare Courses. 2002.
26	. The Critical Care Nurse Workforce in Australia 2001-2011. 2002.
27	. ACORN Classification. 2003.
28	Admission policies and attrition rates in California community college nursing programs. Commission report 03-2. 2003.
29	. Ethnic Group Statistics: A Guide for the Collection and Classification of Ethnicity Data. 2003.
30	. Nursing. 2004.
31	. The Future Nurse: Trends and Predictions for the Nurse Workforce. 2004.
32	. The Statutory Regulation of External Qualifications in England, Wales and Northern Ireland. 2004.
33	Federazione Nazionale Collegi IPASVI Indagine sulla formazione universitaria degli infermieri. Rapporto anno accademico 2004/2005, Rome. 2005.
34	. N<sup>3</sup>ET MythBusters. 2005.
35	. Field Listings - Languages. 2005.
36	. Mythbusters. 2005.
37	. Annual Report 2004-2005: Better health, good health care. 2005.
38	. Widening Participation: A Review. 2006.
39	. Managing Attrition Rates for Student Nurses & Midwives: A Guide to Good Practice for Strategic Health Authorities and Higher Education Institutions. 2006.
40	. Managing Attrition Rates for Student Nurses and Midwives: A Guide to Good Practice for Strategic Health Authorities and Higher Education Institutions. 2006.
41	. World Health Report 2006. 2006.
42	Nursing and Midwifery Board of Australia. National Competency Standards for the Registered Nurse. 2006.
43	. Managing Attrition Rates for Student Nurses and Midwives: A Guide to Good Practice for Strategic Health Authorities and Higher Education Institutions. 2006.
44	Government data on attrition rates unreliable, experts claim. Nursing Standard. 2006;20(47):12.
45	What a waste: Nursing Standard's investigation into attrition rates from pre-registration courses produced some startling findings. Nursing Standard. 2006;20(23):14-8.
46	. Benchmark Pricing and National Standard Framework Contract Operational Implementation Guide - Version 15. 2006.
47	Federazione Nazionale Collegi IPASVI Indagine sulla formazione universitaria degli infermieri. Rapporto anno accademico 2006/2007, Rome. 2007.
48	. The Bradford Factor - The Pros and Cons of This Absence Review Technique. 2007.
49	. Neighbourhood Statistics. 2007.
50	. Focus on Ethnicity and Identity. 2008.
51	Nursing and Midwifery Board of Australia. Code of Ethics for Nurses in Australia. 2008.
52	. Diploma to Nowhere. 2008.
53	. Indagine sulla formazione universitaria degli infermieri. 2010.
54	. Indagine sulla formazione universitaria degli infermieri. 2010.
55	Indagine sulla formazione universitaria degli infermieri. Rapporto anno accademico 2007/2008, Rome. 2010.
56	Scottish Government Health Directorates and NHS Education for Scotland (SGHD). Good practice in recruitment, selection and retention of preregistration nursing and midwifery students. 2010.
57	Scottish Government Health Directorates. Good Practice in Recruitment, Selection and Retention of Pre-registration Nursing and Midwifery Students: Scottish Government. 2010.
58	Nursing and Midwifery Council. Good Health and Good Character: Guidance for Approved Education Institutions. 2010.
59	Organisation for Economic Co-operation and Development (OECD). "Nurses", in Health at a Glance 2011. 2011.
60	National Review of Nursing Education 2002. Our Duty of Care. 2011.
61	. The Condition of College & Career Readiness 2012. 2012.
62	. Fast Fact: Tuition Costs of Colleges and Universities. 2012.
63	Ministero dell'Università e della Ricerca Scientifica e Tecnologia. Decreto Autovalutazione Accreditamento Iniziale e Periodico Delle Sedi e Dei Corsi di Studio e Valutazione Periodica. 2013.
64	. Average & Starting Salaries for Registered Nurses (RN’s). 2013.
65	. Occupational Outlook Handbook. 2014.
66	. The Condition of College & Career Readiness 2015. 2015.
67	. About Pew Research Center. 2015.
68	Abele C, Penprase B, Ternes R. A closer look at academic probation and attrition: What courses are predictive of nursing student success? Nurse Education Today. 2013;33(3):258-61.
[truncated: 1,379 more rows]

## Sheet: Additional 24Jan2020
1	An Innovative Audiovisual Reflective Portfolio for Nursing Students. Nurse educator. 2019 Jul/Aug;44(4):186. PubMed PMID: 30299373. Epub 2018/10/10. eng.
[truncated: 572 more rows]
