# Supplementary material for: Detailed data about a forty-year systematic review and meta-analysis on nursing student academic outcomes
Source: Data Brief. 2021 Aug 14;38:107298. doi: 10.1016/j.dib.2021.107298 (PMC8377560; doi:10.1016/j.dib.2021.107298)
Supplement: Supplementary file 1 [file mmc1.zip › Supplementary file 2.xlsx]

## Sheet: General data
ID	Author_year	N	Outcome_definition	Study design*	Females (N)	Males (N)	Age (mean, SD)	Country
1	Brimble, 2015	418	Academic success: graduation within the legal duration of the course; academic not-success: not completition	RCS	--	--	--	UK
2	Byrd, et al., 1999	278	Academic success: graduation during the period of the study; academic not-success: failure (second failure of a nursing course) and drop out	RCS	263	22	MIN19, MAX58	USA
3	Dante et al., 2011	117	Academic success: students who had been awarded the credits (180) needed for the BNS who had completed the course and graduated in three years; academic not-success: students who had not been awarded the required credits, or who dropped out during the three years	RCS	82	35	23.0 (5.2), range 18-43	Italy
4	Dante et al., 2013	145	Academic success: students who had been awarded the credits (180) needed for the BNS who had completed the course and graduated in three years; academic not-success: students who had failed to complete the Bachelors degree requirements withnin a period of three years	PCS	103	42	22.3 (5.4)	Italy
5	Dante et al., 2015	120	Academic success: graduation within the legal duration of the course	PCS	86	34	22.0 (5.0)	Italy
6	Deary et al., 2003	168	Academic not-success: students who discontinued on the course (attrition); academic success: students who continued on the course	PCS	139	29	--	UK
7	Ehrenfeld et al., 1997	2102	Academic not-success: attrition (dropping out)	RCS	1577	525	--	ISR
8	Kevern et al., 1999	354	Academic not-success: attrition (dropping out)	RCS	--	--	26.8 (8.15)	UK
9	Knopke, 1979	236	Academic not-success: attrition (dropping out) during the period of the study	CC	--	--	--	USA
10	Lancia et al., 2018	2278	Academic success: graduation within the legal duration of the course	RCS	1438	840	22.04 (4.89)	Italy
11	Mulholland et al., 2008	1808	Academic success: graduation legal duration of the course; Academic not-success: failure (due to not achieving the required standards) and voluntarily drop out	RCS	1444	354	25.1 RANGE 17.6-58.8	UK
12	Pitt et al., 2014	138	Academic success: graduation within the legal duration of the course; Academic not-success: drop out or students continuing their enrolment	PCS	119	19	27, RANGE 18-53	Australia
13	Pitt et al., 2015		Academic success: graduation within the legal duration of the course; Academic not-success: drop out or students continuing their enrolment
14	Pryjmachuk et al., 2008	1173	Academic success: graduation legal duration of the course and/or later; Academic not-success: continued in their study and/or voluntarily drop out	RCS	991	182	26.82, sd=8.054 26.31, sd=7.870 24.76, sd=7.887 23.00, sd=6.244	UK
15	Sadler, 2003	236	Academic success: graduation; academic not-success: not completition	RCS	--	--	--	USA
16	Salamonson et al., 2011	352	Academic success: graduation within the legal duration of the course; Academic not-success: students who were still enrolled or continuing to study in the program and students who were no longer enrolled and had discontinued (involuntary or voluntary) from the program prior to completing course requirements	PCS	296	56	25.7 (8.9) range 17-56	Australia
17	Salamonson et al., 2014		Academic not-success: attrition at the six-year follow-up
18	Wilson et al., 2011	101	Academic success: graduation within the legal duration of the course; Academic not-success: failure (due to not achieving the required standards) or voluntarily drop out	RCS	86	15	21.3 (7.57), range 16-50	Australia
*RCS = Retrospective cohort study; PCS = Prospective cohort study; CC = Case-control study.

## Sheet: Data
Study ID	Authors (year)	Country	Design*	Course attended‡	Duration of the course (years)	Sample (N)	Adopted definition of the outcome	Prevalence of success (N)	Unsuccess (N)	Age_success (mean, SD)	Age_unsuccess (mean, SD)	Females_success	Females_unsuccess	Males_success	Males_unsuccess	Marital status single_success	Marital status single_unsuccess	Marital status living with spouse_success	Marital status living with spouse_unsuccess	English-speaking only_success	English-speaking only_success	Speaking other languages_success	Speaking other languages_unsuccess	(liceo)Classical and science and Academic and ordinary school_success	(liceo)Classical and science and Academic and ordinary school_unsuccess	Technical or Vocational school_success	Technical or Vocational school_unsuccess	Diplomas awarded elsewhere_success	Diplomas awarded elsewhere_unsuccess	Enrolment after univeristy degree yes_success	Enrolment after univeristy degree yes_unsuccess	Enrolment after univeristy degree no_success	Enrolment after univeristy degree no_unsuccess	Admission test score_success (mean, SD, min-max)	Admission test score_unsuccess (mean, SD, min-max)	Ranking admission test_success (up to 40th onward)	Ranking admission test_unsuccess (up to 40th onward)	Ranking admission test_success (lower than 41st onward)	Ranking admission test_unsuccess (lower than 41st onward)	Entrance interview/essay score_success (mesan, SD)	Entrance interview/essay score_unsuccess (mesan, SD)	Entry route A-levels_success	Entry route A-levels_unsuccess	Entry route Access_success	Entry route Access_unsuccess	Entry route BTEC_success	Entry route BTEC_unsuccess	Entry route First Degree_success	Entry route First Degree_unsuccess
1	Brimble, 2015	UK	RCS	PNP	3	418	Academic success: graduation within the regular duration of the program Lack of academic success: withdrawal	308	110	--	--	--	--	--	--	--	--	--	--	--	--	--	--	--	--	--	--	--	--	--	--	--	--	--	--	--	--	--	--	--	--	115	32	111	61	82	17
2	Byrd, et al., 1999	USA	RCS	BNP	3	278	Academic success: graduation during the period of the study Lack of academic success: failure (second failure of a nursing course) and drop out	197	81	MIN19, MAX59	--	--	--	--	--	--	--	--	--	--	--	--	--	--	--	--	--	--	--	--	--	--	--	--	--	--	--	--	--	--	--	--	--	--	--	--	--	--	--
3	Dante et al., 2011	Italy	RCS	BNS	3	117	Academic success: graduation within the regular duration of the program Lack of academic success: students who had not been awarded the required credits and continued to be enrolled and students who dropped out during the three years	81	36	23.4 (5.5) [cut-off at 22 years]	22.1 (4.4) [cut-off at 22 years]	59	23	22	13	--	--	--	--	--	--	--	--	38	11	39	23	3	2	--	--	--	--	--	--	46	11	29	19	--	--	--	--	--	--	--	--
4	Dante et al., 2013	Italy	PCS	BN	3	145	Academic success: graduation within the regular duration of the program Lack of academic success: students who had failed to complete the bachelor’s degree requirements within a period of three years and continued to be enrolled and students who dropped out	91	54	22.4 (5.5)	22.3 (5.2)	72	31	19	23	--	--	--	--	--	--	--	--	39	25	52	29	--	--	30	12	61	42	--	--	--	--	--	--	--	--	--	--	--	--	--	--
5	Dante et al., 2015	Italy	PCS	NDP	3	120	Academic success: graduation within the regular duration of the program	84	36	22.4 (0.6)	21.0 (3.6)	67	19	17	17	--	--	--	--	--	--	--	--	37	13	47	23	--	--	--	--	--	--	--	--	--	--	--	--	--	--	--	--	--	--	--	--
6	Deary et al., 2003	UK	PCS	Diploma	3	168	Academic success: graduation within the regular duration of the program Lack of academic success: drop out	141	27	25.4 (7.3)	23.4 (7.0)	120	19	21	8	--	--	--	--	--	--	--	--	--	--	--	--	--	--	--	--	--	--	--	--	--	--	--	--	--	--	--	--	--	--	--	--
7	Ehrenfeld et al., 1997	ISR	RCS	BBNC	4	2102	Lack of academic success: drop out	1983	119	--	--	--	--	--	--	--	--	--	--	--	--	--	--	--	--	--	--	--	--	--	--	--	--	--	--	--	--	--	--	--	--	--	--	--	--	--	--	--	--
8	Kevern et al., 1999	UK	RCS	Diploma	3	354	Lack of academic success: drop out	--	89	--	--	--	--	--	--	--	--	--	--	--	--	--	--	--	--	--	--	--	--	--	--	--	--	--	--	--	--	--	--	--	--	--	--	--	--	--	--	--	--
9	Knopke, 1979	USA	CC	SN	3	236	Lack of academic success: drop out during the period of the study	173	63	--	--	--	--	--	--	--	--	--	--	--	--	--	--	--	--	--	--	--	--	--	--	--	--	40.1 (p=0.05)	33.1 (p=0.05)	--	--	--	--	--	--	--	--	--	--	--	--
10	Lancia et al., 2018	Italy	RCS	NDP	3	2278	Academic success: graduation within the regular duration of the program	1402	876	22.1 (5.2)	22.0 (4.5)	969	469	433	407	--	--	--	--	--	--	--	--	797	428	586	439	--	--	--	--	--	--	40.3 (12.0), 0-80	40.0 (11.6), 0-80	--	--	--	--	--	--	--	--	--	--	--	--
11	Mulholland et al., 2008	UK	RCS	PNP	3	1808	Academic success: graduation within the regular duration of the program Lack of academic success: failure (due to not achieving the required standards) and students who voluntarily dropped out	1431	377	--	--	1154	290 (107+183)	277	87 (39+48)	--	--	--	--	--	--	--	--	726	182 (72+110)	207	71 (25+46)	--	--	--	--	--	--	--	--	--	--	--	--	--	--	99	25 (6+9)	354	76 (39+37)	--	--	45	23 (4+19)
12	Pitt et al., 2014	Australia	PCS	BN	3	138	Academic success: graduation within the regular duration of the program Lack of academic success: drop out and students continuing their enrolment	46	92 (43+49)	--	--	--	--	--	--	--	--	--	--	--	--	--	--	--	--	--	--	--	--	--	--	--	--	--	--	--	--	--	--	--	--	--	--	--	--	--	--	--	--
13	Pitt et al., 2015									--	--	--	--	--	--	--	--	--	--	--	--	--	--	--	--	--	--	--	--	--	--	--	--	--	--	--	--	--	--	--	--	--	--	--	--	--	--	--	--
14	Pryjmachuk et al., 2008	UK	RCS	DHE	3	1173	Academic success: graduation regular duration of the program or later Lack of academic success: continued in their study and voluntarily drop out	841 (727+114)	332 (246+86)	Completed in time: 26.82, sd=8.054, completed late: 26.31, sd=7.870, resigned: 24.76, sd=7.887, not completed: 23.00, sd=6.244		715 (619+96)	276 (214+62)	126 (108+18)	56 (32+24)	--	--	--	--	--	--	--	--	Chi-square value: 1.508, N = 1094				--	--	--	--	--	--	--	--	--	--	--	--	--	--	--	--	--	--	--	--
15	Sadler, 2003	USA	RCS	BNP	3	236	Academic success: graduation Lack of academic success: not completion	193	43	--	--	--	--	--	--	--	--	--	--	--	--	--	--	--	--	--	--	--	--	--	--	--	--	3.37 (0.37)	3.36 (0.40)	--	--	--	--	14.85 (2.70)	13.67 (3.10)	--	--	--	--	--	--
16	Salamonson et al., 2011	Australia	PCS	BN	3	352	Academic success: graduation within the regular duration of the program Lack of academic success: students who were still enrolled or continuing to study in the program and students who were no longer enrolled and had discontinued (involuntary or voluntary) from the program prior to completing program requirements	106	246 (133+113)	Droput: 25.7, sd=8.8, Continuing: 25.6 sd=8.8, Completed: 26.0 sd=9.2		93	202 (114+88)	13	44 (19+25)	--	--	--	--	81	156 (77+79)	25	90 (56+34)	--	--	--	--	--	--	--	--	--	--	--	--	--	--	--	--	--	--	--	--	--	--	--	--
17	Salamonson et al., 2014	Australia	PCS	BN	3	352	Lack of academic success: attrition at the six-year follow-up	234	118	--	--	--	--	--	--	--	--	--	--	--	--	--	--	--	--	--	--	--	--	--	--	--	--	--	--	--	--	--	--	--	--	--	--	--	--	--	--	--	--
18	Wilson et al., 2011	Australia	RCS	BN	3	101	Academic success: graduation within the regular duration of the program	67	34	25.2 (8.2)	24.9 (6.0)	57	29	10	5	--	--	--	--	--	--	--	--	--	--	--	--	--	--	--	--	--	--	--	--	--	--	--	--	7.5 (3.2)	8.6 (3.5)	--	--	--	--	--	--
*RCS = Retrospective cohort study; PCS = Prospective cohort study; CC = Case-control study. ‡ PNP = Preregistration Nursing Programme; BNP = Baccalaureate Nursing Program; BNS = Bachelor in Nursing Science; NDP = Nursing Degree Program; BBNC = Baccalaureate Basic Nursing Course; SN = School of Nursing; BN = Bachelor on Nursing; DHE = Diploma of Higher Education.
Italicized outcomes indicate definitions of lack of academic success which are complementary to the definitions of academic success provided in the studies. Such studies were included only in the summary of results about academic success.
[truncated: 127 more columns]

## Sheet: Dante 2015
SUCCESS										UNSUCCESS
variabile	media	UL	LL	N	ED_1	ED_2	DS			variabile	media	UL	LL	N	ED_1	ED_2	DS_1	DS_2
CLES_1_PED	3.6	3.7	3.4	84	0.0510204	0.102041	0.46761			CLES_1_PED	3.7	4	3.4	36	0.153061	0.153061	0.918367	0.918367
CLES_1_LEAD	3.4	3.6	3.3	84	0.102041	0.0510204	0.93522			CLES_1_LEAD	3.5	3.8	3.3	36	0.153061	0.102041	0.918367	0.612245
CLES_1_PREM	3.3	3.5	3.2	84	0.102041	0.0510204	0.93522			CLES_1_PREM	3.5	3.8	3.1	36	0.153061	0.204082	0.918367	1.22449
CLES_1_SUPER	3.6	3.8	3.4	84	0.102041	0.102041	0.93522			CLES_1_SUPER	3.6	4	3.2	36	0.204082	0.204082	1.22449	1.22449
CLES_1_ROLE	3.4	3.5	3.3	84	0.0510204	0.0510204	0.46761			CLES_1_ROLE	3.5	3.7	3.3	36	0.102041	0.102041	0.612245	0.612245
CLES_2_PED	4.1	4.3	4	84	0.102041	0.0510204	0.93522			CLES_2_PED	4.1	4.4	3.8	36	0.153061	0.153061	0.918367	0.918367
CLES_2_LEAD	3.7	3.9	3.5	84	0.102041	0.102041	0.93522			CLES_2_LEAD	3.8	4.1	3.4	36	0.153061	0.204082	0.918367	1.22449
CLES_2_PREM	3.8	4	3.7	84	0.102041	0.0510204	0.93522			CLES_2_PREM	4.1	4.2	3.9	36	0.0510204	0.102041	0.306122	0.612245
CLES_2_SUPER	4.3	4.5	4.1	84	0.102041	0.102041	0.93522			CLES_2_SUPER	4.2	4.5	4	36	0.153061	0.102041	0.918367	0.612245
CLES_2_ROLE	3.6	3.7	3.4	84	0.0510204	0.102041	0.46761			CLES_2_ROLE	3.6	3.9	3.3	36	0.153061	0.153061	0.918367	0.918367
